# Supplementary material for: Monitoring protected areas from space: A multi-temporal assessment using raptors as biodiversity surrogates
Source: PLoS One. 2017 Jul 24;12(7):e0181769. doi: 10.1371/journal.pone.0181769 (PMC5524325; doi:10.1371/journal.pone.0181769)
Supplement: S1 Dataset — Acronyms: Pernis apivorus (PAPI), Milvus migrans (MMIG), Circaetus gallicus (CGAL), Circus pygargus (CPYG), Buteo buteo (BBUT), Hieraaetus pennatus (HPEN), Falco tinnunculus (FTIN), Open shrubland (OShr), deciduous forest (DeFo), meadows and fallow lands (Med), arable and farming lands (ArL), coniferous forest (CoFo), closed shrubland (CShr). (CSV) [file pone.0181769.s001.csv]

scale	ID	CPYG	FTIN	CGAL	MMIG	PAPI	BBUT	HPEN	Wat	OShr	DeFo	CoFo	Med	ArL	Shr
500 m	242	0	0	0	0	0	0	1	0	6,41466208476518	60,3665521191294	1,3745704467354	0	0	31,3860252004582
500 m	141	0	0	0	0	0	1	0	0	55,0574712643678	5,40229885057471	17,5862068965517	0	0	21,9540229885057
500 m	257	0	0	0	0	0	0	0	0	48,2798165137615	6,76605504587156	0,688073394495413	0	15,9403669724771	28,3256880733945
500 m	110	0	0	0	0	0	1	0	0	53,1034482758621	2,06896551724138	32,183908045977	0	0	12,2988505747126
500 m	142	0	0	0	0	0	1	0	0	30,1605504587156	36,3532110091743	5,84862385321101	0,229357798165138	0	27,4082568807339
500 m	139	0	0	0	0	0	1	0	0	16,0919540229885	27,7011494252874	3,79310344827586	0	0,114942528735632	52,2988505747126
500 m	143	0	0	0	0	0	1	0	0	34,3642611683849	54,9828178694158	0	0	0	8,82016036655212
500 m	1	1	0	0	0	0	0	0	0	22,158438576349	56,142365097589	1,83696900114811	0,114810562571757	0,918484500574053	17,5660160734788
500 m	144	0	0	0	0	0	1	0	0	26,3218390804598	29,4252873563218	7,81609195402299	0	0	35,8620689655172
500 m	199	0	0	0	0	0	1	0	0	39,5857307249712	42,3475258918297	4,25776754890679	0	0	9,89643268124281
500 m	198	0	0	0	0	0	1	0	0	23,2183908045977	56,4367816091954	7,24137931034483	0	0	2,98850574712644
500 m	14	1	0	0	0	0	1	0	0	10,3329506314581	45,3501722158439	0,68886337543054	8,95522388059701	5,05166475315729	24,4546498277842
500 m	197	0	0	0	0	0	1	0	0	3,4324942791762	67,2768878718535	6,2929061784897	7,89473684210526	3,08924485125858	8,12356979405034
500 m	89	0	0	1	0	0	1	0	0	80,9851088201604	4,81099656357388	4,58190148911798	0	0,458190148911798	9,16380297823597
500 m	2	1	0	0	0	0	0	0	0	11,8390804597701	45,7471264367816	0,229885057471264	1,26436781609195	0,229885057471264	37,816091954023
500 m	113	0	0	0	1	0	0	0	17,0114942528736	36,2068965517241	13,448275862069	7,93103448275862	0	0	0,344827586206897
500 m	138	0	0	0	0	0	1	0	0	41,8390804597701	28,0459770114943	7,1264367816092	2,29885057471264	1,37931034482759	19,3103448275862
500 m	48	0	1	0	0	0	0	0	0	53,1500572737686	6,52920962199313	0,11454753722795	0	0	40,2061855670103
500 m	256	0	0	0	0	0	0	0	0	9,77011494252874	2,64367816091954	0,689655172413793	0	0	86,8965517241379
500 m	46	0	1	0	0	0	0	0	0	22,7064220183486	25,6880733944954	17,545871559633	4,47247706422018	3,78440366972477	23,8532110091743
500 m	47	0	1	0	0	0	0	0	0	49,5412844036697	16,743119266055	0	0	0	33,6009174311927
500 m	129	0	0	0	0	1	0	0	0	25,1716247139588	8,81006864988558	44,279176201373	0	0	21,7391304347826
500 m	88	0	0	1	0	0	0	0	0	11,2514351320321	7,11825487944891	60,5051664753157	0,459242250287026	0,918484500574053	19,2881745120551
500 m	147	0	0	0	0	0	1	0	0	33,0275229357798	48,8532110091743	0	0,458715596330275	1,60550458715596	1,37614678899083
500 m	87	0	0	1	0	0	0	0	0	14,0893470790378	32,3024054982818	16,3802978235968	0	0,11454753722795	36,426116838488
500 m	145	0	0	0	0	0	1	0	0	31,5304948216341	30,7249712313003	1,15074798619102	0	0	15,1898734177215
500 m	3	1	0	0	0	0	0	0	0	17,4458380843786	55,5302166476625	0	0	0	25,6556442417332
500 m	148	0	0	0	0	0	1	0	0	9,35005701254276	56,6704675028506	0	11,630558722919	2,50855188141391	19,8403648802737
500 m	49	0	1	0	0	0	0	0	0	6,18556701030928	79,9541809851088	0,572737686139748	2,74914089347079	2,29095074455899	5,95647193585338
500 m	149	0	0	0	0	0	1	0	0	0,91533180778032	66,2471395881007	0	22,4256292906178	2,17391304347826	8,23798627002288
500 m	116	0	0	0	1	0	1	0	0	2,6406429391504	10,5625717566016	0	70,7233065442021	10,9070034443169	5,05166475315729
500 m	170	0	0	0	0	0	1	0	0	32,8751431844215	42,9553264604811	8,24742268041237	0	0	8,93470790378007
500 m	169	0	0	0	0	0	1	0	0	36,8541905855339	58,8978185993111	1,26291618828932	0	0	0,114810562571757
500 m	152	0	0	0	0	0	1	0	0	5,63218390804598	0,229885057471264	0	31,9540229885057	60,5747126436782	0,114942528735632
500 m	115	0	0	0	1	0	0	0	0	12,9587155963303	23,5091743119266	0	14,5642201834862	41,2844036697248	7,45412844036697
500 m	150	0	0	0	0	0	1	0	0	5,15463917525773	23,5967926689576	0	49,4845360824742	9,73654066437572	11,2256586483391
500 m	166	0	0	0	0	0	1	0	0	37,1853546910755	35,6979405034325	23,2265446224256	0	0	2,51716247139588
500 m	165	0	0	0	0	0	1	0	14,5977011494253	33,7931034482759	42,8735632183908	6,09195402298851	0	0	0
500 m	117	0	0	0	1	0	0	0	15,2348224513173	34,020618556701	40,6643757159221	7,33104238258877	0	0	0,343642611683849
500 m	167	0	0	0	0	0	1	0	0	16,1697247706422	43,5779816513761	33,4862385321101	0	0	5,84862385321101
500 m	168	0	0	0	0	0	1	0	0	38,0297823596793	20,7331042382589	23,5967926689576	0	1,1454753722795	6,41466208476518
500 m	154	0	0	0	0	0	1	0	0	14,1714285714286	72,2285714285714	0	0	0	13,2571428571429
500 m	50	0	1	0	1	0	1	0	0	14,4977168949772	0	0	47,1461187214612	36,0730593607306	0,114155251141553
500 m	249	0	0	0	0	0	0	0	0	4,90867579908676	0,114155251141553	0	60,7305936073059	32,9908675799087	1,14155251141553
500 m	175	0	0	0	0	0	1	0	0	30,4696449026346	60,3665521191294	0	0	0	5,72737686139748
500 m	155	0	0	0	0	0	1	0	0	21,239954075775	60,6199770378875	0	0	0	18,1400688863375
500 m	93	0	0	1	0	1	0	0	0	27,9176201372998	36,3844393592677	19,1075514874142	0	0	14,41647597254
500 m	157	0	0	0	0	0	1	0	0	20,3448275862069	31,6091954022989	2,29885057471264	0	0	45,7471264367816
500 m	52	0	1	0	0	0	0	0	0	10,1033295063146	0,229621125143513	0,459242250287026	54,3053960964409	31,6877152698048	2,98507462686567
500 m	156	0	0	0	0	0	1	0	0	35,5172413793103	33,3333333333333	0,229885057471264	0	0	30,9195402298851
500 m	174	0	0	0	0	0	1	0	0	18,3276059564719	49,8281786941581	9,16380297823597	0	0,11454753722795	17,4112256586483
500 m	4	1	1	0	0	0	0	0	0	71,2485681557847	16,9530355097365	0	0	0	2,29095074455899
500 m	98	0	0	1	0	0	0	0	0	23,2531500572738	65,2920962199313	0	0,458190148911798	0,11454753722795	7,56013745704467
500 m	5	1	0	0	0	0	0	0	0	57,3714285714286	14,2857142857143	2,05714285714286	0	0	24,9142857142857
500 m	179	0	0	0	0	0	1	0	0	20,3196347031963	50,5707762557078	2,05479452054795	0	0	26,2557077625571
500 m	178	0	0	0	0	0	1	0	0	3,89461626575029	50,057273768614	0,11454753722795	12,3711340206186	14,4329896907216	17,0675830469645
500 m	90	0	0	1	0	0	0	0	0	50,517836593786	35,5581127733026	1,61104718066743	0	0	11,0471806674338
500 m	120	0	0	0	1	0	0	0	0	13,8761467889908	43,348623853211	1,03211009174312	3,3256880733945	5,04587155963303	29,7018348623853
500 m	173	0	0	0	0	0	1	0	0	14,8741418764302	27,4599542334096	1,60183066361556	0	0	56,0640732265446
500 m	118	0	0	0	1	0	0	0	5,720823798627	32,3798627002288	48,0549199084668	6,75057208237986	0	0	1,02974828375286
500 m	119	0	0	0	1	0	0	0	5,40229885057471	20,1149425287356	49,1954022988506	16,0919540229885	0	0	4,13793103448276
500 m	91	0	0	1	0	0	0	0	0	83,5632183908046	13,1034482758621	0	0	0	2,64367816091954
500 m	159	0	0	0	0	0	1	0	0	56,6857142857143	13,9428571428571	0,228571428571429	0,114285714285714	2,17142857142857	26,8571428571429
500 m	171	0	0	0	0	0	1	0	4,00916380297824	26,0022909507446	28,7514318442154	18,6712485681558	0	0	20,8476517754868
500 m	160	0	0	0	0	0	1	0	0	21,699196326062	28,0137772675086	0,229621125143513	2,75545350172216	6,77382319173364	40,2985074626866
500 m	158	0	0	0	0	0	1	0	0	78,8329519450801	16,5903890160183	0	0	0	4,46224256292906
500 m	177	0	0	0	0	0	1	0	0	15,9403669724771	49,0825688073394	0,114678899082569	5,5045871559633	4,58715596330275	23,1651376146789
500 m	97	0	0	1	0	0	0	0	0	7,10194730813287	38,8316151202749	0,343642611683849	4,69644902634593	12,6002290950745	35,3951890034364
500 m	6	1	0	1	0	0	0	0	0	68,3848797250859	19,4730813287514	0,11454753722795	0	0	12,0274914089347
500 m	8	1	0	0	0	0	0	0	0	38,4174311926606	44,8394495412844	0	0	1,37614678899083	11,1238532110092
500 m	96	0	0	1	0	0	0	0	0	32,837528604119	46,5675057208238	0,45766590389016	0	1,37299771167048	14,8741418764302
500 m	180	0	0	0	0	0	1	0	0	21,5843857634902	73,9380022962113	0,114810562571757	0,114810562571757	0,34443168771527	2,29621125143513
500 m	243	0	0	0	0	0	0	1	0,689655172413793	31,8390804597701	11,0344827586207	34,4827586206897	0	0	15,1724137931034
500 m	172	0	0	0	0	0	1	0	0	22,8735632183908	28,8505747126437	0,919540229885057	0,459770114942529	0	23,6781609195402
500 m	247	0	0	0	0	0	0	0	5,83524027459954	33,9816933638444	13,0434782608696	16,8192219679634	0	0	20,2517162471396
500 m	182	0	0	0	0	0	1	0	0	21,9288174512055	36,0505166475316	0	0	0,114810562571757	41,6762342135476
500 m	181	0	0	0	0	0	1	0	0	10,2181400688863	86,337543053961	0	0	0	3,4443168771527
500 m	9	1	0	0	0	0	0	0	0	75,632183908046	11,7241379310345	1,60919540229885	0	0,114942528735632	10,1149425287356
500 m	56	0	1	0	0	0	0	0	0	75,9407069555302	11,4025085518814	1,5963511972634	0	0,114025085518814	10,1482326111745
500 m	176	0	0	0	0	0	1	0	0	31,6455696202532	36,0184119677791	24,741081703107	0	0	7,59493670886076
500 m	250	0	0	0	0	0	0	0	0	21,6247139588101	32,3798627002288	2,17391304347826	16,1327231121281	12,1281464530892	13,1578947368421
500 m	161	0	0	0	0	0	1	0	0	28,1786941580756	35,2806414662085	2,06185567010309	0	0	33,7915234822451
500 m	95	0	0	1	0	0	0	0	0	46,2155963302752	6,19266055045872	9,51834862385321	0	0	38,0733944954128
500 m	54	0	1	0	0	0	0	0	5,73394495412844	4,81651376146789	26,4908256880734	15,4816513761468	0,114678899082569	1,72018348623853	45,6422018348624
500 m	94	0	0	1	0	0	0	0	7,09382151029748	4,5766590389016	24,4851258581236	17,2768878718535	0	0	46,5675057208238
500 m	163	0	0	0	0	0	1	0	0	33,7931034482759	16,7816091954023	0	14,0229885057471	23,3333333333333	10,2298850574713
500 m	122	0	0	0	1	0	0	0	0	14,2857142857143	20,9142857142857	54,4	0	0	10,4
500 m	186	0	0	0	0	0	1	0	0	15,9770114942529	25,8620689655172	0,574712643678161	7,35632183908046	7,58620689655172	42,5287356321839
500 m	184	0	0	0	0	0	1	0	0	10,3448275862069	63,3333333333333	0,229885057471264	12,0689655172414	5,17241379310345	7,01149425287356
500 m	164	0	0	0	0	0	1	0	0	34,443168771527	32,6061997703789	1,37772675086108	1,37772675086108	1,72215843857635	28,4730195177956
500 m	10	1	0	0	0	0	0	0	0	19,3103448275862	67,816091954023	0	2,64367816091954	2,41379310344828	3,90804597701149
500 m	183	0	0	0	0	0	1	0	0	19,2439862542955	67,6975945017182	0	2,52004581901489	2,40549828178694	4,23825887743414
500 m	7	1	0	0	0	0	0	0	0	66,8577981651376	9,74770642201835	0,688073394495413	0	0	22,5917431192661
500 m	55	0	1	0	0	0	0	0	0	26,2916188289323	13,4328358208955	9,29965556831228	0,114810562571757	0,34443168771527	50,0574052812859
500 m	185	0	0	0	0	0	1	0	0	9,6551724137931	42,5287356321839	6,7816091954023	11,4942528735632	7,70114942528736	21,7241379310345
500 m	57	0	1	0	0	0	0	0	0	14,7126436781609	44,2528735632184	3,33333333333333	4,82758620689655	3,2183908045977	28,8505747126437
500 m	12	1	0	0	0	0	0	0	0	16,6284403669725	18,348623853211	11,0091743119266	0	0	54,0137614678899
500 m	11	1	0	0	0	0	0	0	0	14,2857142857143	18,6285714285714	13,2571428571429	0	0	53,8285714285714
500 m	53	0	1	0	0	0	0	0	0	76,4032073310424	3,09278350515464	3,20733104238259	0	0	16,8384879725086
500 m	162	0	0	0	0	0	1	0	0	45,1317296678121	5,95647193585338	16,3802978235968	0	0	30,2405498281787
500 m	133	0	0	0	0	1	0	0	0	37,0838117106774	8,84041331802526	44,0872560275545	0	0	9,98851894374282
500 m	63	0	1	0	0	0	0	0	0	37,4282433983927	0,803673938002296	55,7979334098737	0	0	5,62571756601607
500 m	203	0	0	0	0	0	1	0	0	45,2462772050401	21,8785796105384	14,7766323024055	0,687285223367698	1,94730813287514	13,4020618556701
500 m	131	0	0	0	0	1	0	0	0	34,5933562428408	41,008018327606	1,71821305841924	0	0,11454753722795	22,1076746849943
500 m	195	0	0	0	0	0	1	0	0	35,0114416475973	27,9176201372998	4,23340961098398	0	0	32,7231121281465
500 m	62	0	1	0	0	0	0	0	0	30,4247990815155	34,6727898966705	2,75545350172216	0,229621125143513	0	31,3432835820896
500 m	132	0	0	0	0	1	1	0	0	57,7675489067894	20,1380897583429	14,1542002301496	0	0	3,91254315304948
500 m	125	0	0	0	1	0	0	0	0	39,9770904925544	15,5784650630011	5,04009163802978	1,1454753722795	2,52004581901489	35,7388316151203
500 m	193	0	0	0	0	0	1	0	0	19,7714285714286	76,1142857142857	1,02857142857143	0	0	2,17142857142857
500 m	64	0	1	0	0	0	0	0	0	55,632183908046	6,55172413793103	18,0459770114943	0	0	7,24137931034483
500 m	194	0	0	0	0	0	1	0	0	81,4942528735632	1,26436781609195	0,919540229885057	0	0	16,0919540229885
500 m	201	0	0	0	0	0	1	0	0	45,1317296678121	38,3734249713631	1,94730813287514	0	0	12,7147766323024
500 m	124	0	0	0	1	0	0	0	12,6291618828932	41,5614236509759	6,31458094144661	14,2365097588978	0	0	21,8140068886338
500 m	99	0	0	1	0	0	0	0	11,1872146118721	38,8127853881279	7,19178082191781	19,8630136986301	0	0	19,7488584474886
500 m	200	0	0	0	0	0	1	0	0	41,8764302059497	33,9816933638444	8,12356979405034	0	0	15,675057208238
500 m	192	0	0	0	0	0	1	0	0	32,4942791762014	62,5858123569794	0	0	0	0,45766590389016
500 m	187	0	0	0	0	0	1	0	0	8,15154994259472	69,804822043628	1,26291618828932	0,803673938002296	0,34443168771527	14,0068886337543
500 m	16	1	0	0	0	0	0	0	0	71,1825487944891	0,574052812858783	12,1699196326062	0,114810562571757	1,14810562571757	14,8105625717566
500 m	58	0	1	0	0	0	0	0	0	24,2285714285714	52,6857142857143	0	0	0,228571428571429	22,7428571428571
500 m	61	0	1	0	0	0	1	0	0	30,6636155606407	54,9199084668192	0	1,37299771167048	1,37299771167048	11,0983981693364
500 m	39	1	0	0	0	0	0	0	0	49,5423340961098	15,2173913043478	16,2471395881007	0	0	18,9931350114416
500 m	13	1	0	0	1	0	0	0	0	23,9404352806415	68,4994272623139	0,343642611683849	0	0	7,21649484536082
500 m	240	0	0	0	0	0	1	0	0	71,1009174311927	8,37155963302752	18,0045871559633	0	0	2,52293577981651
500 m	204	0	0	0	0	0	1	0	0	36,3428571428571	1,14285714285714	16,5714285714286	0	0	18,4
500 m	85	0	1	0	0	0	0	0	0	83,448275862069	2,75862068965517	9,88505747126437	0	0	3,90804597701149
500 m	239	0	0	0	0	0	1	0	0	45,8190148911798	31,5005727376861	9,04925544100802	0	0	13,5166093928981
500 m	84	0	1	0	0	0	0	0	0	77,3563218390805	0	22,6436781609195	0	0	0
500 m	260	0	0	0	0	0	0	0	0	43,2835820895522	5,16647531572905	24,2250287026406	0	0	22,158438576349
500 m	231	0	0	0	0	0	1	0	0	68,8356164383562	13,8127853881279	0	0	0	17,351598173516
500 m	213	0	0	0	0	0	1	0	0	40	12,4571428571429	10,4	0,914285714285714	0,571428571428571	35,0857142857143
500 m	38	1	0	0	0	0	0	0	0	94,9599083619702	0	4,92554410080183	0	0	0,11454753722795
500 m	83	0	1	0	0	0	1	0	0	93,9428571428571	0	5,94285714285714	0	0	0,114285714285714
500 m	37	1	0	0	0	0	0	0	0,114285714285714	82,2857142857143	0	17,4857142857143	0	0	0,114285714285714
500 m	107	0	0	1	0	0	0	0	0	20,2764976958525	36,4055299539171	1,49769585253456	0	0	41,8202764976959
500 m	112	0	0	0	0	0	0	0	0	69,0011481056257	0,459242250287026	30,5396096440873	0	0	0
500 m	137	0	0	0	0	1	0	0	0	49,7695852534562	21,6589861751152	8,87096774193548	0	0	19,7004608294931
500 m	59	0	1	0	0	0	0	0	0	23,4553775743707	41,9908466819222	0	0	0,11441647597254	34,324942791762
500 m	205	0	0	0	0	0	1	0	0	43,5280641466208	20,7331042382589	0	6,30011454753723	12,3711340206186	15,1202749140893
500 m	251	0	0	0	0	0	0	0	0	50,802752293578	3,78440366972477	0,917431192660551	0,802752293577982	2,40825688073395	29,9311926605505
500 m	65	0	1	0	0	0	0	0	0	50,4576659038902	3,89016018306636	0,91533180778032	0,91533180778032	2,63157894736842	29,862700228833
500 m	36	1	0	0	0	0	0	0	0	92,8899082568807	0	1,49082568807339	0	0	5,61926605504587
500 m	241	0	0	0	0	0	1	0	0	37,3714285714286	17,7142857142857	31,7714285714286	0	0	12,5714285714286
500 m	232	0	0	0	0	0	1	0	0	42,2018348623853	27,8669724770642	4,58715596330275	0	0	25,3440366972477
500 m	35	1	1	0	0	0	1	0	1,7162471395881	75,2860411899314	0	16,5903890160183	0	0	6,40732265446224
500 m	17	1	1	0	0	0	0	0	0	41,3793103448276	19,3103448275862	0	2,29885057471264	0,344827586206897	36,6666666666667
500 m	15	1	0	0	0	0	0	0	0	50,4009163802978	18,5567010309278	0,572737686139748	3,66552119129439	4,92554410080183	19,4730813287514
500 m	25	1	0	0	0	0	0	0	0	60,4810996563574	30,2405498281787	1,83276059564719	0	0	4,35280641466208
500 m	44	0	0	0	0	0	0	0	0	70,7903780068729	7,44558991981672	8,47651775486827	0	0	13,2875143184422
500 m	26	1	0	0	0	0	0	0	0	45,6521739130435	28,0320366132723	5,60640732265446	0	0	19,1075514874142
500 m	188	0	0	0	0	0	1	0	0	38,1880733944954	43,2339449541284	1,37614678899083	0	0	17,2018348623853
500 m	30	1	0	0	0	0	0	0	0	63,1880733944954	0,229357798165138	36,5825688073394	0	0	0
500 m	81	0	1	0	0	0	0	0	0	82,4	0	16,4571428571429	0	0	1,14285714285714
500 m	31	1	0	0	0	0	0	0	0	56,8	25,7142857142857	0	0	0	17,4857142857143
500 m	68	0	1	0	0	0	0	0	0,11441647597254	41,7620137299771	9,1533180778032	41,9908466819222	0	0	6,97940503432494
500 m	189	0	0	0	0	0	1	0	0	29,4724770642202	26,4908256880734	6,07798165137615	0	0	37,9587155963303
500 m	254	0	0	0	0	0	0	0	0	66,8584579976985	10,8170310701956	17,7215189873418	0	0	4,6029919447641
500 m	236	0	0	0	0	0	1	0	0	99,4285714285714	0,457142857142857	0,114285714285714	0	0	0
500 m	34	1	1	0	0	0	0	0	0	99,0867579908676	0,91324200913242	0	0	0	0
500 m	79	0	1	0	0	0	0	0	0	98,9678899082569	1,03211009174312	0	0	0	0
500 m	60	0	1	0	0	0	0	0	0	45,1834862385321	0	14,3348623853211	0	0	40,4816513761468
500 m	33	1	0	0	0	0	0	0	0	92,9142857142857	3,42857142857143	3,65714285714286	0	0	0
500 m	32	1	1	0	0	0	1	0	0	88,7743413516609	9,85108820160367	1,03092783505155	0	0	0,343642611683849
500 m	234	0	0	0	0	0	1	0	0	94,0503432494279	3,31807780320366	2,63157894736842	0	0	0
500 m	190	0	0	0	0	0	1	0	0	12,8587830080367	45,3501722158439	6,19977037887486	0	0	35,5912743972445
500 m	77	0	1	0	0	0	1	0	0	96,2155963302752	2,17889908256881	1,60550458715596	0	0	0
500 m	40	0	0	0	0	0	0	0	0	36,9142857142857	30,5142857142857	4	0	0	28,5714285714286
500 m	207	0	0	0	0	0	1	0	0	44,6224256292906	16,3615560640732	1,94508009153318	0	0	36,6132723112128
500 m	206	0	0	0	0	0	1	0	0	16,8192219679634	47,9405034324943	0,68649885583524	0,11441647597254	0,11441647597254	34,324942791762
500 m	259	0	0	0	0	0	0	0	0	49,4845360824742	14,5475372279496	0	0,458190148911798	0,11454753722795	35,3951890034364
500 m	76	0	1	0	0	0	0	0	0	59,2677345537757	0,22883295194508	40,2745995423341	0	0	0,22883295194508
500 m	29	1	0	0	0	0	1	0	0	75,1431844215349	0,11454753722795	24,6277205040092	0	0	0,11454753722795
500 m	20	1	0	0	0	0	0	0	0	55,0973654066438	1,26002290950745	23,4822451317297	0	0	20,1603665521191
500 m	104	0	0	1	0	0	0	0	0	18,6712485681558	60,1374570446735	0	5,95647193585338	4,35280641466208	10,6529209621993
500 m	229	0	0	0	0	0	1	0	0	63,8665132336018	8,86075949367089	16,3406214039125	0	0	10,9321058688147
500 m	109	0	0	0	0	0	1	0	0	15,2698048220436	52,1239954075775	0	9,98851894374282	6,65901262916188	15,7290470723307
500 m	245	0	0	0	0	0	0	1	0	48,2798165137615	21,4449541284404	7,45412844036697	0	0	22,7064220183486
500 m	72	0	1	0	0	0	0	0	0	51,7162471395881	10,1830663615561	4,11899313501144	0	0	33,8672768878719
500 m	71	0	1	0	0	0	1	0	3,2	44,3428571428571	5,02857142857143	22,9714285714286	0	0	24
500 m	105	0	0	1	0	0	0	0	11,7241379310345	48,735632183908	4,94252873563218	18,8505747126437	0	0	15,4022988505747
500 m	74	0	1	0	0	0	0	0	0	52,812858783008	20,5510907003444	11,2514351320321	0	0	15,2698048220436
500 m	135	0	0	0	0	1	1	0	13,5632183908046	48,3908045977011	1,49425287356322	22,6436781609195	0	0	13,5632183908046
500 m	226	0	0	0	0	0	1	0	0	51,25284738041	32,004555808656	0	2,27790432801822	2,16400911161731	11,0478359908884
500 m	73	0	1	0	0	0	0	0	4,58190148911798	42,1534936998855	21,9931271477663	9,50744558991982	0	0	19,5876288659794
500 m	75	0	1	0	0	0	0	0	1,60734787600459	55,9127439724455	13,4328358208955	7,34787600459242	0	0	21,1251435132032
500 m	136	0	0	0	0	1	0	0	0,230149597238205	19,2174913693901	42,9228998849252	12,5431530494822	0	0	21,7491369390104
500 m	19	1	0	0	0	0	0	0	0	44,2660550458716	16,743119266055	5,61926605504587	2,52293577981651	2,86697247706422	26,9495412844037
500 m	106	0	0	1	0	0	0	0	0	76,7468499427262	5,04009163802978	12,0274914089347	0	0	5,38373424971363
500 m	227	0	0	0	0	0	1	0	0	35,9679266895762	56,701030927835	0	0	0	5,84192439862543
500 m	228	0	0	0	0	0	1	0	0	54,8165137614679	21,9036697247706	1,14678899082569	0	0	21,6743119266055
500 m	214	0	0	0	0	0	1	0	0,5720823798627	78,7185354691076	1,1441647597254	7,20823798627002	0	0	8,81006864988558
500 m	70	0	1	1	0	0	0	0	0,22883295194508	36,4988558352403	20,0228832951945	3,20366132723112	4,69107551487414	3,66132723112128	31,2356979405034
500 m	28	1	0	0	0	0	0	0	0	30,4794520547945	42,2374429223744	0,228310502283105	0	0	27,0547945205479
500 m	219	0	0	0	0	0	1	0	0	17,9633867276888	48,0549199084668	0,34324942791762	0	0	33,6384439359268
500 m	121	0	0	0	1	0	0	0	21,0103329506315	45,2353616532721	0,68886337543054	0,803673938002296	0	0	0
500 m	252	0	0	0	0	0	0	0	20,8237986270023	45,3089244851259	0,91533180778032	0,80091533180778	0	0	0
500 m	108	0	0	0	0	0	1	0	0	27,9495990836197	13,5166093928981	1,94730813287514	1,1454753722795	0,916380297823597	54,2955326460481
500 m	102	0	0	1	0	0	0	0	0	40,4816513761468	28,0963302752294	1,49082568807339	0	0	29,9311926605505
500 m	101	0	0	1	0	0	0	0	0	61,397479954181	5,95647193585338	0,343642611683849	0,229095074455899	0,916380297823597	31,1569301260023
500 m	244	0	0	0	0	0	0	1	0	30,2405498281787	13,745704467354	1,3745704467354	0,343642611683849	0,687285223367698	53,4936998854525
500 m	24	1	0	0	0	0	0	0	0	75,3424657534247	0,45662100456621	19,9771689497717	0	0	4,22374429223744
500 m	127	0	0	0	1	0	0	0	0	26,3459335624284	13,8602520045819	1,60366552119129	4,00916380297824	11,454753722795	42,7262313860252
500 m	218	0	0	0	0	0	1	0	0	63,5011441647597	29,5194508009153	0,11441647597254	0	0	6,17848970251716
500 m	100	0	0	1	0	0	0	0	0	49,4252873563218	17,7011494252874	12,8735632183908	0	0	13,9080459770115
500 m	67	0	1	0	1	0	0	0	0	49,8281786941581	17,9839633447881	12,3711340206186	0	0	13,745704467354
500 m	211	0	0	0	0	0	1	0	0	34,135166093929	7,90378006872852	0,458190148911798	0	0	57,5028636884307
500 m	27	1	0	0	0	0	0	0	0	11,4942528735632	12,9885057471264	10,6896551724138	0	0	64,8275862068966
500 m	208	0	0	0	0	0	1	0	0	79,7701149425287	14,8275862068966	0	0	0	3,90804597701149
500 m	209	0	0	0	0	0	1	0	0	84,1743119266055	5,38990825688073	2,17889908256881	0	0	8,25688073394495
500 m	69	0	1	0	0	0	1	0	0,571428571428571	43,3142857142857	2,4	7,88571428571429	0	0	42,6285714285714
500 m	22	1	0	0	0	0	0	0	0	76,5177548682703	0,343642611683849	5,49828178694158	0	0	17,5257731958763
500 m	210	0	0	0	0	0	1	0	0	66,01607347876	25,3731343283582	1,26291618828932	0	0	7,23306544202067
500 m	212	0	0	0	0	0	1	0	0	32,6086956521739	19,3363844393593	21,8535469107551	0	0	26,2013729977117
500 m	216	0	0	0	0	0	1	0	0	33,5624284077892	29,553264604811	6,52920962199313	0	0	30,3550973654066
500 m	134	0	0	0	0	1	1	0	0	7,93103448275862	23,3333333333333	0,459770114942529	0	0	68,2758620689655
500 m	23	1	0	0	0	0	0	0	0	76,7468499427262	9,16380297823597	3,09278350515464	0	0	10,9965635738832
500 m	128	0	0	0	1	0	0	0	0	26,2614678899083	39,6788990825688	0,114678899082569	0	0	33,6009174311927
500 m	220	0	0	0	0	0	1	0	0	48,9117983963345	36,7697594501718	1,1454753722795	0	0	13,1729667812142
500 m	221	0	0	0	0	0	1	0	0	24,2009132420091	55,4794520547945	3,31050228310502	0	0	17,0091324200913
500 m	86	0	0	0	0	0	0	0	0	54,9828178694158	7,67468499427262	35,6242840778923	0	0	1,71821305841924
1 km	242	0	0	0	0	0	0	1	0	7,9610538373425	46,1912943871707	17,3253150057274	0,11454753722795	0	27,4054982817869
1 km	141	0	0	0	0	0	1	0	0	49,7280274835385	12,9687947323218	15,0300601202405	0	0	21,6719152590896
1 km	257	0	0	0	0	0	0	0	0	33,8302752293578	27,6376146788991	5,27522935779816	0,688073394495413	4,12844036697248	28,0676605504587
1 km	110	0	0	0	0	0	1	0	0	39,9027459954233	9,7254004576659	33,2951945080092	0	0	16,4473684210526
1 km	142	0	0	0	0	0	1	0	0	26,5271006595928	41,6690564955549	5,50616575853169	1,86406653283625	0,315457413249211	23,4585603670777
1 km	139	0	0	0	0	0	1	0	0	30,5444126074499	15,8452722063037	12,7220630372493	0,0286532951289398	0,0573065902578797	40,8022922636103
1 km	143	0	0	0	0	0	1	0	0	27,1711092003439	53,5683576956148	3,55402694181714	0,745199197477787	0,0859845227858985	13,3849240470049
1 km	1	1	0	0	0	0	0	0	0	16,0698940131767	59,8395875107419	2,74992838728158	1,31767401890576	0,343741048410198	18,1323403036379
1 km	144	0	0	0	0	0	1	0	0	24,1833810888252	38,3954154727794	7,67908309455587	0	0	29,541547277937
1 km	199	0	0	0	0	0	1	0	0	45,2905811623246	34,6407099914114	6,2124248496994	0	0	9,7910105926138
1 km	198	0	0	0	0	0	1	0	0	18,7303402916786	58,7646554189305	12,8967686588504	0	0	6,0337432084644
1 km	14	1	0	0	0	0	1	0	0	5,84862385321101	54,4438073394495	0,401376146788991	4,32912844036697	1,54816513761468	31,5940366972477
1 km	197	0	0	0	0	0	1	0	0	9,14040114613181	54,4126074498567	10,6303724928367	4,52722063037249	1,23209169054441	17,9083094555874
1 km	89	0	0	1	0	0	1	0	0	69,0040068689181	7,61305094447625	10,0744132799084	0	0,114481969089868	12,4499141385232
1 km	2	1	0	0	0	0	0	0	0	8,23798627002288	46,824942791762	0,05720823798627	0,829519450800915	0,17162471395881	42,4771167048055
1 km	113	0	0	0	1	0	0	0	9,63026655202064	38,8363427916308	15,7638291774147	13,585554600172	0	0	0,659214674691889
1 km	138	0	0	0	0	0	1	0	0	40,4816513761468	24,2545871559633	9,40366972477064	3,81307339449541	2,69495412844037	18,6639908256881
1 km	48	0	1	0	0	0	0	0	0	43,4795070220694	8,31183720263686	0,0859845227858985	0	0	48,0653482373173
1 km	256	0	0	0	0	0	0	0	0	8,18780417978815	20,3549957056971	0,830231892356141	0	0	70,6269682221586
1 km	46	0	1	0	0	0	0	0	0	31,1480103063269	24,5634125393644	12,4534783853421	1,94675064414543	1,97537933008875	27,3976524477526
1 km	47	0	1	0	0	0	0	0	0	54,0687679083095	18,9398280802292	0,229226361031519	0	0	26,4756446991404
1 km	129	0	0	0	0	1	0	0	0	22,8326180257511	19,1988555078684	37,8254649499285	0,0858369098712446	0	18,7696709585122
1 km	88	0	0	1	0	0	0	0	0	9,93131081854608	16,2564396107613	44,4762449914139	4,6937607326846	2,46136233543217	21,4367487120778
1 km	147	0	0	0	0	0	1	0	0	25,730659025788	53,352435530086	0,487106017191977	3,26647564469914	3,12320916905444	2,43553008595989
1 km	87	0	0	1	0	0	0	0	0	14,4861150873175	36,7306040652734	8,8462639564844	0,486687661036358	0,171772115659891	39,0781563126253
1 km	145	0	0	0	0	0	1	0	0	21,0254941277571	39,157834431395	5,44256659982813	0	0	23,2884560297909
1 km	3	1	0	0	0	0	0	0	0	25,7241181531402	46,4009176942931	0	0,258101519931173	0,143389733295096	26,5557786062518
1 km	148	0	0	0	0	0	1	0	0	17,4175035868006	49,0100430416069	0	8,12051649928264	3,55810616929699	21,377331420373
1 km	49	0	1	0	0	0	0	0	0	10,4071100917431	72,3910550458716	0,372706422018349	3,84174311926605	3,15366972477064	8,22821100917431
1 km	149	0	0	0	0	0	1	0	0	7,77841561423651	52,841561423651	0	21,6130884041332	7,548794489093	8,43857634902411
1 km	116	0	0	0	1	0	1	0	0	12,6324835290748	10,8564881122887	0,0286450873675165	49,0690346605557	12,5465482669722	12,202807218562
1 km	170	0	0	0	0	0	1	0	0	33,2570120206068	46,8803663423011	5,35203205495135	0	0	7,67029192902118
1 km	169	0	0	0	0	0	1	0	0	43,7786697247706	45,5561926605505	6,59403669724771	0	0,659403669724771	0,802752293577982
1 km	152	0	0	0	0	0	1	0	0	5,770887166236	8,81424059718633	0	37,496411139822	43,0663221360896	0,574217628481194
1 km	115	0	0	0	1	0	0	0	0	10,9106529209622	20,9049255441008	0,0286368843069874	29,2096219931271	31,901489117984	6,21420389461627
1 km	150	0	0	0	0	0	1	0	0	3,40974212034384	28,7965616045845	0	46,5329512893983	11,9484240687679	7,10601719197708
1 km	166	0	0	0	0	0	1	0	0	28,6001147446931	45,2954675846242	21,4572576018359	0	0	2,83993115318417
1 km	165	0	0	0	0	0	1	0	8,52713178294574	34,0798162503589	45,0760838357738	8,24002296870514	0	0	0,172265288544358
1 km	117	0	0	0	1	0	0	0	8,42889908256881	33,6295871559633	44,7534403669725	8,94495412844037	0	0	0,25802752293578
1 km	167	0	0	0	0	0	1	0	0	26,311263972485	46,3456577815993	20,4356549154486	0	0,0286615075952995	3,64001146460304
1 km	168	0	0	0	0	0	1	0	0	28,0515759312321	43,4670487106017	13,1805157593123	1,14613180515759	1,89111747851003	6,87679083094556
1 km	154	0	0	0	0	0	1	0	0	16,0274756725816	67,3440183171151	0	0	0	15,4264453348598
1 km	50	0	1	0	1	0	1	0	0	17,7280550774527	1,63511187607573	0	46,6437177280551	28,3419391853127	2,58175559380379
1 km	249	0	0	0	0	0	0	0	0	11,7106773823192	0,34443168771527	0	50,0574052812859	35,5338691159587	2,26750861079219
1 km	175	0	0	0	0	0	1	0	0	37,331806470083	51,7320354995706	0,65845977669625	0	0	8,4740910392213
1 km	155	0	0	0	0	0	1	0	0	22,7532913566113	45,8214081282198	0,0286204922724671	0	0	29,8511734401832
1 km	93	0	0	1	0	1	0	0	0	24,1319942611191	34,8923959827834	20,545193687231	0	0	18,8522238163558
1 km	157	0	0	0	0	0	1	0	0	19,8107798165138	33,4288990825688	9,66169724770642	0	0	36,7259174311927
1 km	52	0	1	0	0	0	0	0	0	4,72373318064701	0,887489264242771	0,114514743773261	57,7440595476668	33,695963355282	1,00200400801603
1 km	156	0	0	0	0	0	1	0	0	32,7793696275072	33,7822349570201	4,01146131805158	0	0	29,4269340974212
1 km	174	0	0	0	0	0	1	0	0	18,7571592210767	55,1260022909507	4,23825887743414	0,257731958762887	0,65864833906071	18,9003436426117
1 km	4	1	1	0	0	0	0	0	0	54,3241695303551	25,4009163802978	2,00458190148912	0	0	14,9198167239404
1 km	98	0	0	1	0	0	0	0	0	14,0970427792133	67,1834625322997	0,488084984209015	0,545506747057135	0,0574217628481194	16,5374677002584
1 km	5	1	0	0	0	0	0	0	0	46,5335235378031	23,9942938659058	5,96291012838802	0	0	20,9985734664765
1 km	179	0	0	0	0	0	1	0	0	29,7933409873708	42,7956371986223	2,49712973593571	0	0,0574052812858783	21,4695752009185
1 km	178	0	0	0	0	0	1	0	0	6,0762396102035	53,8263112639725	1,00315276583548	7,91057609630267	10,0601891659501	20,2636858698768
1 km	90	0	0	1	0	0	0	0	0	35,0902320252077	36,9235176167287	3,78115153251217	0	0	23,8040676024062
1 km	120	0	0	0	1	0	0	0	0	7,31077981651376	45,2408256880734	0,745412844036697	6,7947247706422	8,74426605504587	27,7809633027523
1 km	173	0	0	0	0	0	1	0	0	12,5501432664756	39,1117478510029	2,20630372492837	0,229226361031519	0,0286532951289398	45,6446991404011
1 km	118	0	0	0	1	0	0	0	2,20693608483806	19,5758096875896	51,1894525652049	13,4422470621955	0	0	9,88822012037833
1 km	119	0	0	0	1	0	0	0	2,49069567706842	16,9195533924993	43,229315774406	22,616661895219	0	0	11,623246492986
1 km	91	0	0	1	0	0	0	0	0	64,859437751004	23,0923694779116	0,315547905909352	0,0286861732644865	0	8,95008605851979
1 km	159	0	0	0	0	0	1	0	0	42,8448769318832	21,5512306811677	0,0858614768174013	1,91757298225529	5,43789353176875	27,4756725815684
1 km	171	0	0	0	0	0	1	0	1,77701347090857	19,2032100888507	30,3238750358269	22,5566064775007	0	0	24,4482659787905
1 km	160	0	0	0	0	0	1	0	0	12,5465482669722	30,2205671727299	0,171870524205099	12,3746777427671	13,4631910627327	29,7336006874821
1 km	158	0	0	0	0	0	1	0	0	73,105625717566	18,8002296211251	0,0287026406429392	0	0,0574052812858783	7,83582089552239
1 km	177	0	0	0	0	0	1	0	0	12,9613733905579	50,0429184549356	1,77396280400572	2,26037195994278	3,20457796852647	28,1545064377682
1 km	97	0	0	1	0	0	0	0	0	13,6558831949614	50,4723733180647	0,143143429716576	3,63584311480103	9,16117950186086	21,7291726309762
1 km	6	1	0	1	0	0	0	0	0	61,9770773638968	22,4928366762178	0,229226361031519	0	0	14,9570200573066
1 km	8	1	0	0	0	0	0	0	0	36,2231759656652	42,6609442060086	0,286123032904149	1,1444921316166	2,77539341917024	12,9327610872675
1 km	96	0	0	1	0	0	0	0	0	37,417692527913	42,14142570856	0,314915545376467	0,944746636129402	2,23303750357859	13,083309476095
1 km	180	0	0	0	0	0	1	0	0	19,4730813287514	63,545246277205	0,229095074455899	0,11454753722795	0,830469644902635	13,8602520045819
1 km	243	0	0	0	0	0	0	1	0,716743119266055	25,6594036697248	13,4174311926606	32,3107798165138	0	0,25802752293578	19,2947247706422
1 km	172	0	0	0	0	0	1	0	0,800457404230989	30,7604345340194	33,1618067467124	3,23041738136078	0,514579759862779	0,514579759862779	20,1829616923957
1 km	247	0	0	0	0	0	0	0	6,21064682312536	27,3611906124785	15,2833428734974	24,5563823697768	0	0	16,1991986262164
1 km	182	0	0	0	0	0	1	0	0	23,8476953907816	46,3498425422273	0,0572573718866304	0,830231892356141	2,633839106785	24,9069567706842
1 km	181	0	0	0	0	0	1	0	0	28,5877971927814	61,1286164422801	0	0,143225436837582	0,515611572615296	9,45287883128043
1 km	9	1	0	0	0	0	0	0	0	54,1774332472007	25,495262704565	4,67987367212173	1,29198966408269	0,97616996841803	11,8001722652885
1 km	56	0	1	0	0	0	0	0	0	54,3447089188414	25,0645253799828	4,78921709205621	1,31918554631488	1,03240607972469	11,8439919701749
1 km	176	0	0	0	0	0	1	0	0	28,3710277698254	38,7918694531921	26,8537074148297	0	0	5,98339536215288
1 km	250	0	0	0	0	0	0	0	0	20,8895265423242	42,9555236728838	1,11908177905308	11,506456241033	9,75609756097561	10,2152080344333
1 km	161	0	0	0	0	0	1	0	0	31,4130123244483	31,8429349383778	2,32158211521926	0	0	33,9352249928346
1 km	95	0	0	1	0	0	0	0	0,200573065902579	27,3638968481375	21,0888252148997	15,6446991404011	0,286532951289398	0,659025787965616	33,352435530086
1 km	54	0	1	0	0	0	0	0	10,071530758226	21,0872675250358	22,8326180257511	11,7310443490701	0,515021459227468	1,05865522174535	32,3319027181688
1 km	94	0	0	1	0	0	0	0	9,61648540354894	24,5277618775043	21,8374356038924	10,7613050944476	0,515168860904407	1,08757870635375	31,4253005151689
1 km	163	0	0	0	0	0	1	0	0	30,4297994269341	12,4641833810888	0,773638968481375	14,3839541547278	19,9140401146132	16,647564469914
1 km	122	0	0	0	1	0	0	0	0	14,6215596330275	31,1639908256881	39,0481651376147	0	0	14,9942660550459
1 km	186	0	0	0	0	0	1	0	0	17,7363896848138	33,352435530086	2,34957020057307	7,65042979942693	5,98853868194842	32,4928366762178
1 km	184	0	0	0	0	0	1	0	0	14,1998282278843	52,9344403091898	0,944746636129402	6,5845977669625	7,12854279988549	16,6618952190094
1 km	164	0	0	0	0	0	1	0	0	27,426281133696	31,8350987689665	3,12052676782136	3,40681362725451	4,86687661036358	29,3157744059548
1 km	10	1	0	0	0	0	0	0	0	20,8715596330275	53,2970183486239	1,20412844036697	4,15711009174312	3,06766055045872	15,7396788990826
1 km	183	0	0	0	0	0	1	0	0	20,8942390369733	53,3104041272571	1,20378331900258	4,15591860131843	3,06678131269705	15,7065061622241
1 km	7	1	0	0	0	0	0	0	0	61,4855176369372	9,80785775738457	3,15457413249211	0	0	24,7203900200746
1 km	55	0	1	0	0	0	0	0	6,07275852191349	27,8143798338585	23,3743912918934	7,73417358922945	1,66141506731596	1,69006015468347	30,6502434832426
1 km	185	0	0	0	0	0	1	0	0	11,3245412844037	29,1571100917431	6,19266055045872	15,9403669724771	9,74770642201835	26,0321100917431
1 km	57	0	1	0	0	0	0	0	0	10,4554568891435	43,6551131480951	3,52334574620453	11,6585505585792	3,60928100830708	25,8092237181323
1 km	12	1	0	0	0	0	0	0	0	28,5836909871245	20,1144492131617	12,6752503576538	0	0	38,4263233190272
1 km	11	1	0	0	0	0	0	0	0	29,4117647058824	18,4218077474892	12,883787661406	0	0	39,0817790530846
1 km	53	0	1	0	0	0	0	0	0	66,8098510882016	5,55555555555556	6,09965635738832	0	0	20,6185567010309
1 km	162	0	0	0	0	0	1	0	0	49,1112385321101	5,90596330275229	24,197247706422	0	0	19,868119266055
1 km	133	0	0	0	0	1	0	0	0	32,2072716862296	13,4841110793015	39,7938734612081	0	0,229029487546522	13,7703979387346
1 km	63	0	1	0	0	0	0	0	0	36,4079060441134	5,64308221140074	47,1211687195646	0	0	9,9112002291607
1 km	203	0	0	0	0	0	1	0	0	43,75	17,8325688073394	12,7866972477064	2,20756880733945	6,30733944954128	12,3279816513761
1 km	131	0	0	0	0	1	0	0	0	20,0114843525696	42,779213321849	7,75193798449612	0,373241458512776	0,0287108814240597	28,3376399655469
1 km	195	0	0	0	0	0	1	0	0	26,5902578796562	29,3982808022923	10,2578796561605	0,114613180515759	1,40401146131805	31,89111747851
1 km	62	0	1	0	0	0	0	0	0	17,4585002862049	44,5621064682313	4,86548368631941	0,429307384087006	0,400686891814539	31,9404693760733
1 km	132	0	0	0	0	1	1	0	0	34,239908388205	19,1239622101346	32,7798454050959	0	0,0572573718866304	12,3389636415689
1 km	125	0	0	0	1	0	0	0	0,917168243049584	41,9604471195185	21,0662080825451	2,26425910002866	2,75150472914875	2,72284322155345	27,658354829464
1 km	193	0	0	0	0	0	1	0	0	19,8107798165138	70,6135321100917	0,401376146788991	0,716743119266055	0,401376146788991	6,70871559633028
1 km	64	0	1	0	0	0	0	0	0	52,8485542513599	7,75837389063842	25,0787288863441	0	0	9,61923847695391
1 km	194	0	0	0	0	0	1	0	5,80497569345153	60,1658564483843	13,297111810123	1,83014012010295	0,142979696883043	0,0857878181298256	17,6722905347441
1 km	201	0	0	0	0	0	1	0	0	43,1642304385211	28,9481226712525	10,3468042419031	0	0	12,0951562052164
1 km	124	0	0	0	1	0	0	0	6,32693959347266	38,7346120813055	22,158602920126	10,9647867162897	0	0	20,4695104494704
1 km	99	0	0	1	0	0	0	0	6,40068886337543	38,5189437428243	20,2066590126292	13,1171067738232	0	0	20,4362801377727
1 km	200	0	0	0	0	0	1	0	0	39,8341435516157	23,4772662281956	24,1635687732342	0	0	12,1818701744352
1 km	192	0	0	0	0	0	1	0	0	26,3202968883814	64,2021124750214	0,114187838995147	1,19897230944904	0,97059663145875	4,16785612332287
1 km	187	0	0	0	0	0	1	0	0	19,1062732741335	48,9830993984532	13,7209968490404	0,458321397880264	0,0859352621025494	13,2626754511601
1 km	16	1	0	0	0	0	0	0	0,0572737686139748	77,319587628866	1,51775486827033	9,22107674684994	0,0286368843069874	1,51775486827033	10,3092783505155
1 km	58	0	1	0	0	0	0	0	0	21,9036697247706	55,5905963302752	0,143348623853211	0,688073394495413	0,774082568807339	20,5848623853211
1 km	61	0	1	0	0	0	1	0	0	19,7761194029851	57,2043628013777	4,24799081515499	0,545350172215844	0,430539609644087	17,3076923076923
1 km	39	1	0	0	0	0	0	0	0	45,7413249211357	17,4361915686837	12,3028391167192	0	0	24,4909664468024
1 km	13	1	0	0	1	0	0	0	0	15,5078683834049	56,6523605150215	2,63233190271817	0	0	25,2074391988555
1 km	240	0	0	0	0	0	1	0	0	55,214899713467	14,6704871060172	16,7908309455587	0	0	13,2664756446991
1 km	204	0	0	0	0	0	1	0	0	40,4707233065442	7,60619977037887	12,9735935706085	0	0	17,9678530424799
1 km	85	0	1	0	0	0	0	0	0	79,31330472103	6,40915593705293	11,7310443490701	0	0	2,54649499284692
1 km	239	0	0	0	0	0	1	0	0	43,9094296359989	26,1966179421038	13,2416165090284	0	0	16,6236744052737
1 km	84	0	1	0	0	0	0	0	0	79,2560801144492	0,200286123032904	20,5436337625179	0	0	0
1 km	260	0	0	0	0	0	0	0	0	33,0561926605505	7,28211009174312	18,6066513761468	0	0	19,6961009174312
1 km	231	0	0	0	0	0	1	0	0	63,7693631669535	19,0763052208835	0,602409638554217	0	0	16,5519219736087
1 km	213	0	0	0	0	0	1	0	0	35,8783008036739	12,4856486796785	24,540757749713	0,746268656716418	0,947187141216992	25,2009184845006
1 km	38	1	0	0	0	0	0	0	0,0286615075952995	79,8509601605044	1,46173688736028	18,0280882774434	0	0	0,630553167096589
1 km	83	0	1	0	0	0	1	0	0,0285306704707561	79,5435092724679	1,54065620542083	18,2596291012839	0	0	0,627674750356633
1 km	37	1	0	0	0	0	0	0	1,45506419400856	68,2738944365193	2,25392296718973	27,9885877318117	0	0	0,0285306704707561
1 km	107	0	0	1	0	0	0	0	0	29,4706723891273	40,7439198855508	2,8898426323319	0	0	26,7525035765379
1 km	112	0	0	0	0	0	0	0	0,0286697247706422	65,4529816513761	6,56536697247706	27,8956422018349	0	0	0,0573394495412844
1 km	137	0	0	0	0	1	0	0	0	41,9456366237482	28,7267525035765	5,46494992846924	0	0	23,7768240343348
1 km	59	0	1	0	0	0	0	0	0	21,4859437751004	62,7079747561675	0,172117039586919	0,114744693057946	0,057372346528973	15,4331612162937
1 km	205	0	0	0	0	0	1	0	0	45,8345261952476	15,3163469796736	0,400801603206413	6,95677068422559	8,87489264242771	20,8989407386201
1 km	251	0	0	0	0	0	0	0	0	57,5679542203147	5,49356223175966	1,77396280400572	3,63376251788269	7,46781115879828	17,7682403433476
1 km	65	0	1	0	0	0	0	0	0	57,5844304522038	5,52375500858615	1,74585002862049	3,63480251860332	7,44132799084144	17,7733257012021
1 km	36	1	0	0	0	0	0	0	1,48869166905239	78,7002576581735	0,744345834526195	10,5067277411967	0	0	8,55997709705125
1 km	241	0	0	0	0	0	1	0	0	48,3834048640916	7,15307582260372	33,1330472103004	0	0	11,0157367668097
1 km	232	0	0	0	0	0	1	0	0	40	26,1516452074392	5,379113018598	0	0	28,4692417739628
1 km	35	1	1	0	0	0	1	0	2,14899713467049	73,8395415472779	0	14,1547277936963	0	0	9,8567335243553
1 km	17	1	1	0	0	0	0	0	0	45,233323790438	20,8416833667335	0,343544231319782	2,23303750357859	2,57658173489837	28,2851417119954
1 km	15	1	0	0	0	0	0	0	0	52,9782359679267	15,5211912943872	0,486827033218786	1,89003436426117	3,98052691867125	23,2817869415808
1 km	25	1	0	0	0	0	0	0	0	56,0731637610746	30,7802229208345	1,4575593026579	0	0	10,9174049728494
1 km	44	0	0	0	0	0	0	0	0	55,8865654540246	16,9292466342022	10,9424233743913	0	0	15,9266685763392
1 km	26	1	0	0	0	0	0	0	0	47,8522336769759	22,5372279495991	12,7434135166094	0	0	15,950744558992
1 km	188	0	0	0	0	0	1	0	0	35,5504587155963	41,9151376146789	1,66284403669725	0	0	20,7282110091743
1 km	30	1	0	0	0	0	0	0	0	52,3319027181688	2,57510729613734	44,4635193133047	0	0	0,629470672389127
1 km	81	0	1	0	0	0	0	0	0,0573394495412844	79,7591743119266	0,114678899082569	17,4598623853211	0	0	2,60894495412844
1 km	31	1	0	0	0	0	0	0	0	43,0659025787966	35,9885386819484	1,34670487106017	0	0	19,512893982808
1 km	68	0	1	0	0	0	0	0	0,114481969089868	48,3686319404694	9,129937034917	34,373211219233	0	0	6,32512879221523
1 km	189	0	0	0	0	0	1	0	0	19,9713467048711	49,9140401146132	3,58166189111748	0	0	26,5329512893983
1 km	254	0	0	0	0	0	0	0	0,114580349470066	49,4700658837009	14,6662847321684	28,2154110570037	0	0	7,50501289028931
1 km	236	0	0	0	0	0	1	0	0	91,7261055634807	0,542082738944365	6,44793152639087	0	0	1,28388017118402
1 km	34	1	1	0	0	0	0	0	0	94,4316877152698	0,947187141216992	4,6211251435132	0	0	0
1 km	79	0	1	0	0	0	0	0	0	93,5853379152348	1,00229095074456	5,41237113402062	0	0	0
1 km	60	0	1	0	0	0	0	0	0	28,305133352452	3,41267565242329	21,7952394608546	0	0	46,4869515342701
1 km	33	1	0	0	0	0	0	0	0	88,0665519219736	1,89328743545611	9,95410212277682	0	0	0,0860585197934595
1 km	32	1	1	0	0	0	1	0	0	91,6595012897678	5,44568644310691	2,75150472914875	0	0	0,143307537976498
1 km	234	0	0	0	0	0	1	0	0	91,1747851002865	4,72779369627507	4,01146131805158	0	0	0,0859598853868195
1 km	190	0	0	0	0	0	1	0	0	16,5760091611795	29,5448038935013	8,30231892356141	0	0	45,5768680217578
1 km	77	0	1	0	0	0	1	0	0	85,9513590844063	4,09155937052933	9,95708154506438	0	0	0
1 km	40	0	0	0	0	0	0	0	0	28,3830275229358	37,5	6,9954128440367	0	0	27,1215596330275
1 km	207	0	0	0	0	0	1	0	0	40,9363402797602	22,3237225235512	7,5363973736797	0	0,0285469597487868	25,8635455324008
1 km	206	0	0	0	0	0	1	0	0	17,270910648016	53,811019126463	0,171281758492721	0,114187838995147	0,0285469597487868	28,375677990294
1 km	259	0	0	0	0	0	0	0	0	41,597480675637	22,9315774405955	4,49470369310049	0,143143429716576	0,200400801603206	30,4895505296307
1 km	76	0	1	0	0	0	0	0	0	62,1714285714286	3,17142857142857	31,6	0	0	3,05714285714286
1 km	29	1	0	0	0	0	1	0	0	67,7363896848138	1,40401146131805	28,8825214899713	0	0	1,97707736389685
1 km	20	1	0	0	0	0	0	0	0	47,6504297994269	5,98853868194842	22,6647564469914	0	0	23,5816618911175
1 km	104	0	0	1	0	0	0	0	0	22,5214899713467	58,4527220630372	0,515759312320917	3,63896848137536	2,63610315186246	11,0315186246418
1 km	229	0	0	0	0	0	1	0	0	51,1314809510169	24,1478086508164	12,4319679175021	0	0	12,2887424806646
1 km	109	0	0	0	0	0	1	0	0	23,3390607101947	42,0962199312715	0,486827033218786	9,87972508591065	6,61512027491409	14,7479954180985
1 km	245	0	0	0	0	0	0	1	1,97821100917431	36,4678899082569	21,1295871559633	15,1949541284404	0,344036697247706	0,286697247706422	24,4839449541284
1 km	72	0	1	0	0	0	0	0	3,21377331420373	59,7991391678623	9,0961262553802	7,63271162123386	0	0	19,5695839311334
1 km	71	0	1	0	0	0	1	0	4,75100171722954	45,6210646823125	9,2157985117344	17,2867773325701	0	0	22,9822552947911
1 km	105	0	0	1	0	0	0	0	5,65604364053976	47,4877978753948	4,07694516221648	21,3034740166523	0	0	21,3321848980764
1 km	74	0	1	0	0	0	0	0	1,83014012010295	54,2464969974264	14,1263940520446	17,1861595653417	0	0	11,5813554475265
1 km	135	0	0	0	0	1	1	0	5,79128440366972	46,3016055045872	4,09977064220184	25,7167431192661	0	0	17,947247706422
1 km	226	0	0	0	0	0	1	0	0	38,7106017191977	32,2636103151862	0,114613180515759	6,84813753581662	7,0487106017192	13,7249283667622
1 km	73	0	1	0	0	0	0	0	3,28477577834904	42,1022564981434	17,0237075121394	9,08311910882605	0	0	26,1068266209654
1 km	75	0	1	0	0	0	0	0	4,3241695303551	34,7938144329897	19,5589919816724	12,3138602520046	0	0	28,4936998854525
1 km	136	0	0	0	0	1	0	0	2,2629619020338	34,6892008020624	28,616442280149	10,8564881122887	0	0	22,0567172729877
1 km	19	1	0	0	0	0	0	0	0	39,4721744119334	22,6333907056799	4,53241537578887	1,9219736087206	3,75788869764773	26,9363166953528
1 km	106	0	0	1	0	0	0	0	0	64,1731155058756	3,66867297219834	14,0728002292921	0	0	16,079105760963
1 km	227	0	0	0	0	0	1	0	0	46,2155963302752	37,6433486238532	0,831422018348624	0,0860091743119266	0	14,7075688073394
1 km	228	0	0	0	0	0	1	0	0	48,6230636833047	30,1204819277108	1,83591508892714	0	0	19,2484222604705
1 km	214	0	0	0	0	0	1	0	1,28681727194738	57,3634543894767	6,20531884472405	7,92107520732056	0	0	19,2164712610809
1 km	70	0	1	1	0	0	0	0	5,4519368723099	28,8091822094692	21,2338593974175	2,29555236728838	1,40602582496413	1,37733142037303	39,1965566714491
1 km	28	1	0	0	0	0	0	0	0	31,5048822515796	33,3141872487076	2,87191269385411	0	0	32,3090178058587
1 km	219	0	0	0	0	0	1	0	0	31,1710677382319	33,8691159586682	2,23880597014925	0,0574052812858783	0,0287026406429392	32,6349024110218
1 km	121	0	0	0	1	0	0	0	18,6765969636207	52,3345746204526	3,17960469779433	1,31767401890576	0	0	1,37496419364079
1 km	252	0	0	0	0	0	0	0	18,6819484240688	52,378223495702	3,15186246418338	1,28939828080229	0	0	1,37535816618911
1 km	108	0	0	0	0	0	1	0	0	52,5336387059834	9,99141139421701	1,60320641282565	0,343544231319782	0,601202404809619	34,4116805038649
1 km	102	0	0	1	0	0	0	0	0	35,9942775393419	30,9012875536481	1,17310443490701	0	0	31,8454935622318
1 km	101	0	0	1	0	0	0	0	0	47,4949899799599	8,15917549384483	3,43544231319782	0,314915545376467	0,687088462639565	39,2212997423418
1 km	244	0	0	0	0	0	0	1	0	56,1981105067277	8,8462639564844	1,40280561122244	0,314915545376467	0,314915545376467	32,608073289436
1 km	24	1	0	0	0	0	0	0	0	68,3878370625359	0,831899024670109	26,3052208835341	0	0	4,4750430292599
1 km	127	0	0	0	1	0	0	0	0	32,4835290747637	16,3849899742194	2,37754225150387	3,43741048410198	4,12489258092237	40,4468633629333
1 km	218	0	0	0	0	0	1	0	0	54,2168674698795	24,4406196213425	1,97934595524957	0,114744693057946	0	18,9902467010901
1 km	100	0	0	1	0	0	0	0	0,0287108814240597	53,5745047372954	13,6376686764284	14,7286821705426	0	0	12,4031007751938
1 km	67	0	1	0	1	0	0	0	0,0287108814240597	53,6606373815676	13,5515360321562	14,7573930519667	0	0	12,3743898937697
1 km	211	0	0	0	0	0	1	0	0	37,2779369627507	15,0716332378223	1,08882521489971	0,0859598853868195	1,06017191977077	44,7277936962751
1 km	27	1	0	0	0	0	0	0	0	27,4835385055826	14,715144574864	6,7849985685657	0,486687661036358	0,0858860578299456	50,3578585742914
1 km	208	0	0	0	0	0	1	0	0,114351057747284	80,5603201829617	11,177815894797	0,314465408805031	0	0	6,1177815894797
1 km	209	0	0	0	0	0	1	0	0	73,4763948497854	7,15307582260372	3,89127324749642	0	0	14,3347639484979
1 km	69	0	1	0	0	0	1	0	0,975609756097561	49,8134863701578	10,3586800573888	8,40746054519369	0	0	26,3701578192253
1 km	22	1	0	0	0	0	0	0	0	74,4991413852318	1,23068116771608	6,21064682312536	0	0	17,5729822552948
1 km	210	0	0	0	0	0	1	0	0	52,9074763678029	17,2443425952449	14,3798338584933	0	0	15,0673159553137
1 km	212	0	0	0	0	0	1	0	0	39,8623458560367	21,6805276742185	18,8700889016346	0	0	19,5870375681101
1 km	216	0	0	0	0	0	1	0	0	38,963641568852	22,5021471514457	4,23704551961065	0	0	34,154022330375
1 km	134	0	0	0	0	1	1	0	0,543945032922989	21,8436873747495	25,3650157457773	2,17578013169196	0	0	50,042943028915
1 km	23	1	0	0	0	0	0	0	0	75,5447247706422	8,74426605504587	2,98165137614679	0	0	12,7006880733945
1 km	128	0	0	0	1	0	0	0	9,83371559633028	41,3990825688073	20,1834862385321	0,172018348623853	0	0	27,5802752293578
1 km	220	0	0	0	0	0	1	0	0	49,0830945558739	33,2664756446991	2,83667621776504	0	0	14,7277936962751
1 km	221	0	0	0	0	0	1	0	0	39,2139988525531	41,9965576592083	3,78657487091222	0	0	14,974182444062
1 km	86	0	0	0	0	0	0	0	0	59,8339536215288	8,64586315488119	29,0581162324649	0	0	2,46206699112511
2 km	242	0	0	0	0	0	0	1	0	10,4245722059139	33,8941791365361	22,0662991336722	0,852008305291043	0,157514140473974	31,8321758430586
2 km	141	0	0	0	0	0	1	0	0,81673592205187	38,0068777761857	21,9085828915317	16,5066628456799	0,565983665281559	0,078807852127812	21,5288723312796
2 km	257	0	0	0	0	0	0	0	0	33,5744985673352	30,4656160458453	3,20916905444126	0,974212034383954	1,83381088825215	29,0329512893983
2 km	110	0	0	0	0	0	1	0	0	32,7625734345895	15,346038114343	32,3398767731767	0,0358217509671873	0	18,6416392033243
2 km	142	0	0	0	0	0	1	0	0	25,6267010456955	38,0890989829537	8,07190946855751	1,81206130926801	0,572983813207277	24,881822088526
2 km	139	0	0	0	0	0	1	0	0	29,0412725709372	23,853539696188	13,9796503296073	0,164803668672972	0,0214961306964746	32,2155345371167
2 km	143	0	0	0	0	0	1	0	0	28,0341023069208	43,874480584611	4,8574294311506	1,70511534603811	0,386874910445623	19,4225533744089
2 km	1	1	0	0	0	0	0	0	0	24,9193721780262	44,8004013473805	7,77610549702573	0,709524833369168	0,164839102701928	19,7305239016699
2 km	144	0	0	0	0	0	1	0	0	31,9086483390607	41,5879152348225	6,47193585337915	0	0	17,4327033218786
2 km	199	0	0	0	0	0	1	0	0	44,6585942537795	32,0770939313606	8,36856057892097	0	0	7,25084187146235
2 km	198	0	0	0	0	0	1	0	0	19,0070210631896	49,2262501791088	16,671442900129	0	0	12,7597076945121
2 km	14	1	0	0	0	0	1	0	0	9,73704950920685	46,0557426381027	4,03381815576413	1,22519166009888	0,394067493014258	36,6841011678728
2 km	197	0	0	0	0	0	1	0	0	13,3085022562854	48,2486927870496	9,07528114031946	1,48986462287802	0,508559558770862	25,3778382637347
2 km	89	0	0	1	0	0	1	0	0	56,0982596863138	10,9360452624794	16,5508844804125	0,00716178471675141	0,0286471388670057	14,8105707942419
2 km	2	1	0	0	0	0	0	0	0	14,837369250609	35,9220518698954	0,236423556383436	1,23226823327124	0,594641066055309	45,1568992692363
2 km	113	0	0	0	1	0	0	0	6,34181297026155	38,1440343962737	21,3328556073092	18,3948405589394	0	0	2,50089573629523
2 km	138	0	0	0	0	0	1	0	0	34,5180938731637	18,9251164457184	10,6700107488355	4,0057327122895	4,3568613400215	26,7646005016123
2 km	48	0	1	0	0	0	0	0	0	26,734942347633	24,1853469884695	0,085941416601017	0,0358089235837571	0,0214853541502542	48,1271932965695
2 km	256	0	0	0	0	0	0	0	0	15,5741815316283	32,8461924206605	3,57475463858443	0	0	47,8687585070564
2 km	46	0	1	0	0	0	0	0	0	35,0787965616046	16,6618911174785	12,7793696275072	2,9297994269341	2,65042979942693	29,6489971346705
2 km	47	0	1	0	0	0	0	0	0	29,1526394957381	31,6667860468448	0,0644652961822219	0,229209941981233	0,0286512427476542	38,1276412864408
2 km	129	0	0	0	0	1	0	0	0	31,6840899326937	20,6931118430474	26,6933982528999	0,0429614778748389	0	20,4353429757984
2 km	88	0	0	1	0	0	0	0	0	22,4443011677054	18,9411848986317	24,3427179597392	5,31556701769468	3,54609929078014	25,023282470091
2 km	147	0	0	0	0	0	1	0	0	22,5309747188999	51,1781135859056	0,572942777340113	2,98646422688534	2,43500680369548	12,0676072477261
2 km	87	0	0	1	0	0	0	0	0	18,4344338609181	33,9898302657022	9,3461290553606	1,5182983599513	0,888061304877175	35,5009668409368
2 km	145	0	0	0	0	0	1	0	1,48312674643548	27,4987461488859	32,3063695636598	11,4207924339041	0	0	19,5529125170166
2 km	3	1	0	0	0	0	0	0	0	16,0438144329897	56,6938717067583	0,257731958762887	0,680126002290951	0,630011454753723	25,1145475372279
2 km	148	0	0	0	0	0	1	0	0	16,8457241082939	44,8861194671251	0,995559375447644	4,63400658931385	2,75032230339493	29,3510958315428
2 km	49	0	1	0	0	0	0	0	0,014327673902142	13,2602621964324	65,8714807650978	0,816677412422093	3,89712730138262	2,321083172147	11,5552690020775
2 km	149	0	0	0	0	0	1	0	0,415234822451317	18,3490836197022	36,5048682703322	1,22422680412371	14,5904925544101	9,11368843069874	18,9003436426117
2 km	116	0	0	0	1	0	1	0	0,415472779369628	13,6103151862464	23,3022922636103	1,46848137535817	31,4111747851003	11,919770773639	16,0171919770774
2 km	170	0	0	0	0	0	1	0	0	36,4463224235479	43,7799899735014	6,11616414810571	0	0	8,75886270858698
2 km	169	0	0	0	0	0	1	0	0	37,0853335243964	49,867450025077	7,32249050655585	0,0358243175467507	0,243605359317905	2,70115354302501
2 km	152	0	0	0	0	0	1	0	0	5,99913990825688	22,1258600917431	0,00716743119266055	37,7651949541284	24,8853211009174	7,36095183486239
2 km	115	0	0	0	1	0	0	0	0	8,42105263157895	19,3340494092374	0,0143215180809166	35,7536698890082	28,0844969566774	5,62835660580021
2 km	150	0	0	0	0	0	1	0	0	8,27363896848138	14,9713467048711	0,00716332378223496	42,8295128939828	22,5931232091691	7,02722063037249
2 km	166	0	0	0	0	0	1	0	0,558259375894646	30,0386487260235	47,7383338104781	15,3950758660178	0	0,0143143429716576	3,22788434010879
2 km	165	0	0	0	0	0	1	0	3,3615252293578	34,9125573394495	44,4524082568807	11,8620986238532	0	0	1,31163990825688
2 km	117	0	0	0	1	0	0	0	3,39565871480765	34,0210616806362	44,5160828139552	12,2716526971846	0	0	1,64051866179526
2 km	167	0	0	0	0	0	1	0	0	26,2641455378886	45,7670820799312	19,3596905887409	0,0429737859905458	0,307978799598911	5,35739865348804
2 km	168	0	0	0	0	0	1	0	0	20,9685507557848	43,2194283258113	14,528261336772	2,52167060677699	2,95866466079232	13,0381832509492
2 km	154	0	0	0	0	0	1	0	0	17,3337151857951	57,9437244934488	0,300708813632133	0	0	23,7631560105964
2 km	50	0	1	0	1	0	1	0	0,0429491768074445	16,621331424481	10,0143163922691	0,00715819613457409	38,4967788117394	28,2176091624911	4,23049391553329
2 km	249	0	0	0	0	0	0	0	0	13,3457435383404	3,87341590892819	0,00715973365790793	45,7292188730579	31,5529462304002	4,00229111477053
2 km	175	0	0	0	0	0	1	0	0	37,1258771301733	40,7919232421595	4,35342975798368	0	0	15,4160103107547
2 km	155	0	0	0	0	0	1	0	0	19,3035253654342	52,9091430209229	0,229292060762396	0	0	26,9274863857839
2 km	93	0	0	1	0	1	0	0	0	24,9785161844744	37,4892580922372	13,7066743053566	0,40819249498711	0,193354339730736	21,2761386422229
2 km	157	0	0	0	0	0	1	0	0	25,6375358166189	36,8266475644699	12,987106017192	0	0	23,9541547277937
2 km	52	0	1	0	0	0	0	0	0	3,89656901368097	3,35935821216245	0,0286512427476542	52,3959601747726	36,3297758040255	1,41823651600888
2 km	156	0	0	0	0	0	1	0	0	37,8564264221235	26,2931652099155	5,00788078521278	0	0	29,9756412093423
2 km	174	0	0	0	0	0	1	0	0	22,2238132741462	52,7815565260972	4,73258394787714	0,859168038948951	0,952244576501754	17,2764373165318
2 km	4	1	1	0	0	0	0	0	0	40,7380867072734	25,4675743461125	10,4192045861698	0	0	22,3719097097814
2 km	98	0	0	1	0	0	0	0	0	16,5843533032711	58,6142724214444	0,901868155464892	2,41929711545344	2,8272850905447	16,8849760217594
2 km	5	1	0	0	0	0	0	0	0	37,361220542941	30,6210156865554	13,838550247117	0	0	17,2193968913402
2 km	179	0	0	0	0	0	1	0	0	25,8676207513417	51,391771019678	1,1520572450805	0,457960644007156	1,36672629695886	15,6851520572451
2 km	178	0	0	0	0	0	1	0	0	12,762300365251	49,5165795316193	1,31060660316551	4,92014610040822	6,58168015469455	23,7269927665974
2 km	90	0	0	1	0	0	0	0	0	40,065916744286	27,6420434190729	13,8353514365551	0	0	17,4392777817583
2 km	120	0	0	0	1	0	0	0	0	7,44269340974212	47,6575931232092	3,69627507163324	3,69627507163324	3,35959885386819	32,5286532951289
2 km	173	0	0	0	0	0	1	0	0,171895143962183	10,2062741727546	42,1143102707349	4,29021630138949	3,50236355822948	3,55966193955021	34,4793009597479
2 km	118	0	0	0	1	0	0	0	0,888124910471279	16,1509812347801	39,5860191949577	18,2423721529867	0,322303394929093	0,250680418278184	22,1529866781263
2 km	119	0	0	0	1	0	0	0	0,902643455834945	15,846407335769	37,4525395801992	16,9066552045275	0,394011032308905	0,164768249874633	26,7139479905437
2 km	91	0	0	1	0	0	0	0	0	57,1008885067355	20,6004585841215	7,07939237603898	0,00716537689882488	0	14,2734307824592
2 km	159	0	0	0	0	0	1	0	0	36,6793155294623	18,0854872198754	0,0357986682895396	9,65848070451779	18,0640080189017	15,7800529820291
2 km	171	0	0	0	0	0	1	0	0,974142253420242	15,4859967051071	33,8227920636058	19,1103789126853	0,207721509920493	0,0143256213738271	29,1741279277989
2 km	160	0	0	0	0	0	1	0	0	10,8619330801748	13,4627785340689	0,601848534785412	25,5499032743426	29,8201619259153	15,8200186286451
2 km	158	0	0	0	0	0	1	0	0	65,602862254025	19,2701252236136	2,05366726296959	0,0143112701252236	0,0429338103756708	11,4776386404293
2 km	177	0	0	0	0	0	1	0	0	15,7939975646444	48,2558555977365	0,866700093116539	3,35219540147554	5,08559558770862	24,3893703889406
2 km	97	0	0	1	0	0	0	0	0	14,8392179331089	49,4592852538853	0,565780992623362	4,77691040607319	8,67292129198596	19,5301869225811
2 km	6	1	0	1	0	0	0	0	0	58,5517834121186	22,518263859046	4,1183211574273	0,0501360836556367	0,0787852743160006	14,0381034235783
2 km	8	1	0	0	0	0	0	0	0	21,7344600401031	53,3299914064738	0,186193067888857	2,65683185333715	6,60985391005443	13,5133199656259
2 km	96	0	0	1	0	0	0	0	0	22,2779369627507	53,2091690544413	0,164756446991404	2,68624641833811	6,25358166189112	13,4169054441261
2 km	180	0	0	0	0	0	1	0	0	23,2896339279318	51,3432194283258	0,279389641091769	3,28103732359051	4,2983021706426	15,0154022494448
2 km	243	0	0	0	0	0	0	1	2,64421354353278	26,9509136510211	21,4188462916517	29,6166248656396	0,336796847008241	0,128986026513794	15,5356503045503
2 km	172	0	0	0	0	0	1	0	3,86103151862464	25,7449856733524	27,5286532951289	16,2750716332378	0,501432664756447	0,200573065902579	21,4613180515759
2 km	247	0	0	0	0	0	0	0	4,4562258203181	26,6872044705545	21,6291732339877	26,056741653532	0,329560108898123	0,157615704255624	17,1514543630893
2 km	182	0	0	0	0	0	1	0	0	21,6597450952313	49,5847057138766	0,0214807389374194	4,87612773879421	8,56365458971789	13,3610196190749
2 km	181	0	0	0	0	0	1	0	0	34,4842406876791	42,9727793696275	1,58309455587393	1,70487106017192	2,54297994269341	15,1719197707736
2 km	9	1	0	0	0	0	0	0	0,00716743119266055	40,0659403669725	33,8517775229358	7,83400229357798	0,695240825688073	0,802752293577982	15,8041857798165
2 km	56	0	1	0	0	0	0	0	0,00715922107674685	40,0343642611684	33,8416380297824	7,92525773195876	0,694444444444444	0,7946735395189	15,7717640320733
2 km	176	0	0	0	0	0	1	0	0	26,4741706670488	34,0760908504693	27,6205488285448	0	0	11,7933653363903
2 km	250	0	0	0	0	0	0	0	0	19,3067888857061	40,7834431395016	6,39501575479805	7,84159266685763	5,94385562875967	18,4689200802062
2 km	161	0	0	0	0	0	1	0	0	33,5076283933816	38,4284793352912	0,974142253420242	0,0143256213738271	0	25,7431416087673
2 km	95	0	0	1	0	0	0	0	3,68858329752185	17,7839851024209	34,9806617963043	11,4453516688154	0,250680418278184	0,558659217877095	29,9025927517548
2 km	54	0	1	0	0	0	0	0	5,72185620166142	26,1458034947007	17,0366657118304	23,281294757949	0,250644514465769	0,637353193927242	25,9238040676024
2 km	94	0	0	1	0	0	0	0	6,01805416248746	26,1283851554664	17,6457945264365	22,1306777475283	0,250752256770311	0,723599369537183	26,1928643072073
2 km	163	0	0	0	0	0	1	0	0	29,1415878475208	15,835482946403	2,57953568357696	16,8887933505302	15,0186299799369	18,6729721983376
2 km	122	0	0	0	1	0	0	0	0	16,1641481057079	42,0826469956313	23,4620067320776	0	0	18,0548592709303
2 km	186	0	0	0	0	0	1	0	0	20,3854972771568	33,4479793637145	11,7368873602751	7,35884207509315	6,68529664660361	19,3465176268272
2 km	184	0	0	0	0	0	1	0	0	20,8410947127096	33,6796102593495	8,38945407651526	5,65983665281559	5,20848259062903	25,5695658403783
2 km	164	0	0	0	0	0	1	0	0	30,5257126486177	23,7143675691162	10,0487036241226	4,64833118464403	8,10772095688297	20,7276894427732
2 km	10	1	0	0	0	0	0	0	0	21,0032246506628	35,7721246864923	7,10139734862057	4,67216051594411	4,01289860265138	26,8004299534217
2 km	183	0	0	0	0	0	1	0	0	21,0013609340305	35,7782393811332	7,09118258004441	4,67731537855455	4,01117398467159	26,8032375904305
2 km	7	1	0	0	0	0	0	0	0	51,1889414124051	16,5807190946856	3,23019624695602	0	0	27,4745738432889
2 km	55	0	1	0	0	0	0	0	5,55157593123209	24,5702005730659	33,202005730659	8,84670487106017	1,11031518624642	1,60458452722063	24,176217765043
2 km	185	0	0	0	0	0	1	0	0	16,5890361877463	35,9942672877105	9,33715514152633	9,12934432103189	6,80042995342171	21,2038695807954
2 km	57	0	1	0	0	0	0	0	0	15,3482373172829	39,0799656061909	6,51332760103181	8,35482946402981	6,00458584121525	23,7245629120092
2 km	12	1	0	0	0	0	0	0	0	25,2076768834145	33,8728158120882	10,3981667144085	2,14122028072186	1,37496419364079	26,3892867373246
2 km	11	1	0	0	0	0	0	0	0	25,6211958467598	33,4908700322234	10,6766917293233	1,89760114572145	1,12423916935195	26,5735767991407
2 km	53	0	1	0	0	0	0	0	0	48,1762809029022	11,6732353994984	15,5858115370835	0	0	23,3608025797205
2 km	162	0	0	0	0	0	1	0	0	46,5076294863529	9,04076223225159	20,4957375170141	0	0	22,8598037108675
2 km	133	0	0	0	0	1	0	0	0	33,8848302535453	13,1571408107721	37,3657069187795	0,00716229766509096	0,0644606789858187	15,2198825383183
2 km	63	0	1	0	0	0	0	0	0	35,121776504298	12,2707736389685	32,9942693409742	0,100286532951289	0,0716332378223496	17,7936962750716
2 km	203	0	0	0	0	0	1	0	0	51,9808009169711	10,1081739379612	16,85650834587	1,110394727416	2,44286840031521	15,1944981732216
2 km	131	0	0	0	0	1	0	0	0	16,1285704058988	46,4242250697974	4,15205097000501	0,37941155415563	0,408046388431527	32,2213472689527
2 km	195	0	0	0	0	0	1	0	0	30,2750322303395	31,886549204985	8,12920784987824	0,759203552499642	2,35639593181493	25,8988683569689
2 km	62	0	1	0	0	0	0	0	0	16,0613224443012	51,1999426893044	3,53893545382907	0,9384626405903	0,831005086324235	26,8070778709077
2 km	132	0	0	0	0	1	1	0	0	32,0269398867952	15,633732177402	40,5244680088844	0,0214945905280504	0,0358243175467507	9,24983879057104
2 km	125	0	0	0	1	0	0	0	2,50698374041974	34,8040971277129	27,3977508774443	6,31759902585775	1,98409856027505	1,70474894348542	24,6400687629826
2 km	193	0	0	0	0	0	1	0	0,988326290911695	15,8561913628876	62,8733080283607	1,54694549881831	1,89787294993912	1,30344481844876	14,001289121249
2 km	64	0	1	0	0	0	0	0	0,530161914314372	55,7601375555237	14,3716864880355	12,2653675311649	0,0214930505803124	0,136122653675312	11,9787935234274
2 km	194	0	0	0	0	0	1	0	3,27410803840092	39,289296460811	23,5133973348617	7,28614414672589	1,9701963031953	1,34689783636624	22,7396475139705
2 km	201	0	0	0	0	0	1	0	0	37,4480584610976	19,5300186273105	30,641925777332	0,100300902708124	0,0716435019343745	9,70053016191432
2 km	124	0	0	0	1	0	0	0	3,11470714592582	39,875411714163	25,0966633252184	9,32264069884004	0,859229557496778	1,09551768580839	19,5116712014893
2 km	99	0	0	1	0	0	0	0	3,068669527897	39,2918454935622	23,3118741058655	11,6452074391989	0,944206008583691	1,18741058655222	19,5064377682403
2 km	200	0	0	0	0	0	1	0	0	35,177893907939	15,784952394588	37,8982031641492	0,157491588517431	0,0715870856897416	9,13451213401102
2 km	192	0	0	0	0	0	1	0	0	20,1031296999212	56,9218649287402	3,43049487932393	3,0365967199026	3,02943493518585	11,4445319773688
2 km	187	0	0	0	0	0	1	0	0	19,8753313749373	52,4539657519524	6,72780683527979	1,41864297485133	1,41864297485133	16,6726373862578
2 km	16	1	0	0	0	0	0	0	0,014327673902142	70,8861666308475	4,21949996418082	7,47188193996705	0,114621391217136	4,40575972490866	9,10523676481123
2 km	58	0	1	0	0	0	0	0	0	20,5758074912268	58,4186779345413	2,42784501897873	0,257824249803051	0,214853541502542	16,9376208551171
2 km	61	0	1	0	0	0	1	0	0	19,6708407871199	57,8890876565295	4,02146690518784	0,271914132379249	0,214669051878354	16,5867620751342
2 km	39	1	0	0	0	0	0	0	0	49,1298431569147	17,8471675141445	16,8230322996491	0	0	15,9851034877892
2 km	13	1	0	0	1	0	0	0	0	17,033006372163	49,5525166463808	13,1023125939715	0,0572778692632634	0,0143194673158159	20,1546502470108
2 km	240	0	0	0	0	0	1	0	0	44,6648524778001	18,5047264394156	21,5124606130049	0	0	14,4514465769121
2 km	204	0	0	0	0	0	1	0	0	46,8689615687397	6,91333285622272	15,4512273670651	0	0	18,965147069348
2 km	85	0	1	0	0	0	0	0	0	78,2624265864489	7,91433891992551	10,6718235209855	0	0	3,15141097264002
2 km	239	0	0	0	0	0	1	0	0	53,9403926063906	14,8660266513827	18,6201461527439	0	0	12,5662702392893
2 km	84	0	1	0	0	0	0	0	0,00716332378223496	77,2994269340974	2,44269340974212	19,7349570200573	0	0	0,515759312320917
2 km	260	0	0	0	0	0	0	0	0	35,6738554130544	5,71039621695207	29,0965107114709	0,00716486350935015	0,0143297270187003	20,4915096367414
2 km	231	0	0	0	0	0	1	0	0	45,3171989116426	33,0946584562509	4,4536732063583	0	0	17,0342259773736
2 km	213	0	0	0	0	0	1	0	0	32,4554497960352	11,1715451227367	36,7065054032778	0,271953052315179	0,3435196450297	18,5643741501467
2 km	38	1	0	0	0	0	0	0	0,00716281068691354	73,733973211088	3,065682973999	22,8422032805673	0	0	0,350977723658764
2 km	83	0	1	0	0	0	1	0	0,00716281068691354	73,6193682400974	2,95107800300838	23,1000644652962	0	0	0,32232648091111
2 km	37	1	0	0	0	0	0	0	1,81219110378913	64,5154358570303	6,82615858462861	24,8836043263377	0	0	1,96261012821431
2 km	107	0	0	1	0	0	0	0	0	36,8553008595989	33,1160458452722	5,97421203438395	0	0	23,9398280802292
2 km	112	0	0	0	0	0	0	0	1,44013756537938	65,3650497958014	6,70631224475174	24,718779107258	0	0	1,76972128680949
2 km	137	0	0	0	0	1	0	0	0	33,2664756446991	34,6991404011461	5,84527220630372	0	0	26,1318051575931
2 km	59	0	1	0	0	0	0	0	0	25,3902334240298	59,4873263640269	0,902191035371617	0,0286409852498926	0,0429614778748389	13,7906343978233
2 km	205	0	0	0	0	0	1	0	0	50,1754385964912	7,88399570354458	8,56426781238811	2,92158968850698	5,14858575008951	23,5588972431078
2 km	251	0	0	0	0	0	0	0	0	56,1945001432254	7,04669149240905	1,69006015468347	3,12947579490117	6,75307934689201	20,5242050988256
2 km	65	0	1	0	0	0	0	0	0	56,1326837655825	7,02822753976214	1,69078664565124	3,13798538472561	6,74881788221808	20,5975068061327
2 km	36	1	0	0	0	0	0	0	1,28177586824203	68,8292158968851	4,18188327962764	19,9355531686359	0	0	5,77157178660938
2 km	241	0	0	0	0	0	1	0	0	38,9445796935415	7,28197049978519	44,1357582700845	0	0	8,82142345696692
2 km	232	0	0	0	0	0	1	0	0	30,6552094522019	33,562477622628	10,6552094522019	0	0	25,1271034729681
2 km	35	1	1	0	0	0	1	0	1,19584675975653	73,9276763336914	4,76190476190476	14,4289294665235	0	0	5,68564267812388
2 km	17	1	1	0	0	0	0	0	0	49,0116029222174	13,1714654061023	2,24179916917347	1,74760063028219	4,31886549204985	28,2481019911188
2 km	15	1	0	0	0	0	0	0	0	52,2393407380867	9,18667144392691	10,0250806162666	1,28986026513794	2,83769258330348	23,1458258688642
2 km	25	1	0	0	0	0	0	0	0	53,1690897371625	21,0413234978157	9,72570364534842	0	0	15,8060588698704
2 km	44	0	0	0	0	0	0	0	0	46,3902019767942	21,9739292364991	14,9906890130354	0	0	16,5449076063601
2 km	26	1	0	0	0	0	0	0	0	46,2034383954155	24,2908309455587	11,797994269341	0,0358166189111748	0	16,2965616045845
2 km	188	0	0	0	0	0	1	0	1,4392095088071	23,9725046541601	54,2245453243592	3,73764857511098	0,0286409852498926	0	16,4757267650007
2 km	30	1	0	0	0	0	0	0	0	48,3709273182957	9,78159684926602	34,8657357679914	0	0	6,98174006444683
2 km	81	0	1	0	0	0	0	0	0,429707083005085	76,5165079137721	2,71431640764879	16,7943851607821	0	0	3,54508343479195
2 km	31	1	0	0	0	0	0	0	0,386791777093331	38,7006661413939	34,6823293460354	4,69880381061529	0	0	21,3595014683762
2 km	68	0	1	0	0	0	0	0	0,0286574007737498	42,2266800401204	6,64135262931652	43,1222238143	0	0	5,72431580455653
2 km	189	0	0	0	0	0	1	0	0	24,3016759776536	57,1837845580862	2,35639593181493	0	0	15,8573270305114
2 km	254	0	0	0	0	0	0	0	0,028655347804284	40,7120853929365	6,23970198438283	46,3571889103804	0	0	5,38720538720539
2 km	236	0	0	0	0	0	1	0	0,171907456485925	81,1832963254781	1,83367953584987	14,0892486211589	0	0	2,72186806102715
2 km	34	1	1	0	0	0	0	0	0,11444921316166	80,5937052932761	2,76824034334764	14,7138769670959	0	0	1,80972818311874
2 km	79	0	1	0	0	0	0	0	0,0787683494450412	80,6158252774794	3,07196562835661	14,3071965628357	0	0	1,92624418188328
2 km	60	0	1	0	0	0	0	0	0	15,6138089098983	16,0077352814783	35,3101274888984	0,00716229766509096	0,0143245953301819	33,0396791290646
2 km	33	1	0	0	0	0	0	0	0	87,7344980667335	3,58728340254905	7,96935414578261	0	0	0,708864384934842
2 km	32	1	1	0	0	0	1	0	0	86,488035535177	3,73262645078091	9,40679180398338	0	0	0,372546210058748
2 km	234	0	0	0	0	0	1	0	0,0143256213738271	86,2187522383783	3,45247475109233	10,192679607478	0	0	0,12176778167753
2 km	190	0	0	0	0	0	1	0	0	23,3204411975362	25,19696318579	16,0936828534594	0	0	35,3101274888984
2 km	77	0	1	0	0	0	1	0	0,0214884320607406	73,7697872645226	2,69321681827949	23,4295537568942	0	0	0,0859537282429625
2 km	40	0	0	0	0	0	0	0	0	27,5800329442097	28,3821528324859	15,8633531476044	0	0	28,0956814438158
2 km	207	0	0	0	0	0	1	0	0	38,8097113800759	18,0548592709303	11,7954594284896	0	0,0214853541502542	30,2155697199742
2 km	206	0	0	0	0	0	1	0	0	33,101768960825	41,4452481558404	0,451192437155339	0,60875170092387	0,494163145455848	23,4190360237771
2 km	259	0	0	0	0	0	0	0	0	32,1635751629306	35,9808064169591	6,47425338394328	0,458354221872091	0,401059944138079	24,2211559120533
2 km	76	0	1	0	0	0	0	0	0	54,0989475191523	14,0975155724207	23,3192525238061	0	0	8,48428438462089
2 km	29	1	0	0	0	0	1	0	0	59,6031234329107	9,68550755784798	23,2179955584211	0	0	7,49337345082026
2 km	20	1	0	0	0	0	0	0	0	40,852435530086	18,4957020057307	15,4154727793696	0,308022922636103	0,00716332378223496	24,6489971346705
2 km	104	0	0	1	0	0	0	0	0,322372662798195	29,9018554337703	40,5329894691597	6,18955512572534	3,85414427967619	2,23511712873415	14,7145210974998
2 km	229	0	0	0	0	0	1	0	0	48,9575123593896	21,9603066561582	11,8363545174464	0,0286594540374006	0,0931432256215519	17,1240237873469
2 km	109	0	0	0	0	0	1	0	0	33,4766100723548	40,3467297084318	0,644745325596389	5,06483272440719	3,9759295078444	13,7474031091052
2 km	245	0	0	0	0	0	0	1	1,71919770773639	33,6174785100287	23,9971346704871	19,8424068767908	0,687679083094556	0,659025787965616	19,1189111747851
2 km	72	0	1	0	0	0	0	0	2,34173589229447	44,1635634488685	13,4631910627327	18,955886565454	0,0286450873675165	0,0143225436837582	19,2853050701805
2 km	71	0	1	0	0	0	1	0	2,37703157442543	40,6243287749696	16,6821794229255	21,9231044605141	0,143194673158159	0,107396004868619	17,5485071955323
2 km	105	0	0	1	0	0	0	0	2,8168004587156	41,3919151376147	13,6969610091743	22,9644495412844	0,121846330275229	0,0716743119266055	17,8182339449541
2 km	74	0	1	0	0	0	0	0	1,3752596518874	46,4078504405129	11,0808681326553	23,4653678103288	0,00716281068691354	0,0358140534345677	16,7108373325693
2 km	135	0	0	0	0	1	1	0	2,97994269340974	40,9240687679083	13,1948424068768	23,0659025787966	0,272206303724928	0,157593123209169	18,5816618911175
2 km	226	0	0	0	0	0	1	0	0	35,4360590004296	30,810539882572	3,31519404267507	5,94300443935271	4,74008305885723	17,993698983245
2 km	73	0	1	0	0	0	0	0	2,44216858841223	50,6624650862995	11,9959894005586	14,001289121249	0	0,121750340184774	18,1694478263983
2 km	75	0	1	0	0	0	0	0	2,68643885665162	38,5342789598109	18,2319650404757	19,4498173221577	0,014327673902142	0,14327673902142	20,1160541586074
2 km	136	0	0	0	0	1	0	0	2,39306441212295	39,0843304435051	18,5283370351795	19,9254854195028	0,143297270187003	0,214945905280504	18,6859640323852
2 km	19	1	0	0	0	0	0	0	0	33,8437321121923	24,3202633085289	8,17830566685747	1,48111047510017	1,53119633657699	30,1516886090441
2 km	106	0	0	1	0	0	0	0	1,31776838788226	55,4035665687889	12,4256964835637	9,03817231254028	0,0572942777340113	0,293633173386808	19,8023347418177
2 km	227	0	0	0	0	0	1	0	0	42,7036320653342	33,0682713661437	1,07457554266065	0,494304749623899	0,494304749623899	21,699262124794
2 km	228	0	0	0	0	0	1	0	0	42,642427712568	33,4239908388205	1,50300601202405	0,035785857429144	0	22,1729172630976
2 km	214	0	0	0	0	0	1	0	1,83262939365738	48,6720595604553	6,82940797480135	13,4941656525163	0	0,400887679862553	17,1093134798482
2 km	70	0	1	1	0	0	0	0	4,60469779432827	31,158693784016	25,7805786307648	2,44915496992266	0,472643941564022	0,494127757089659	34,6820395302206
2 km	28	1	0	0	0	0	0	0	0	36,7592327512167	23,7618093329516	3,87202977383338	0,71571714858288	0,107357572287432	34,5762954480389
2 km	219	0	0	0	0	0	1	0	0	37,1806797853309	24,1359570661896	3,77101967799642	0,715563506261181	0,107334525939177	33,8676207513417
2 km	121	0	0	0	1	0	0	0	6,41255284086838	59,7334670774522	5,93250698574192	4,9007666403955	0	0	9,80869814430035
2 km	252	0	0	0	0	0	0	0	6,40171858216971	59,7135696383817	5,91478696741855	4,96240601503759	0	0	9,77443609022556
2 km	108	0	0	0	0	0	1	0	0	43,8945785289694	14,8463797178257	2,71431640764879	0,479839576022345	1,21750340184774	36,2314688820454
2 km	102	0	0	1	0	0	0	0	0	41,8832796276405	23,7092731829574	3,58037952022914	0,630146795560329	0,0859291084854995	29,9319727891156
2 km	101	0	0	1	0	0	0	0	0	45,3920515574651	14,2069459362692	2,12674543501611	0,443967060508414	1,46079484425349	35,6462585034014
2 km	244	0	0	0	0	0	0	1	0	43,6152689250161	16,8301940843658	2,23447683162644	0,479839576022345	1,17453269354723	35,0927451120819
2 km	24	1	0	0	0	0	0	0	0,00715819613457409	46,8647100930566	6,51395848246242	37,4015748031496	0	0	9,15533285612026
2 km	127	0	0	0	1	0	0	0	0,279389641091769	37,6817823626334	19,0343147789956	8,25274016763378	1,09606705351386	1,4327673902142	31,1698545741099
2 km	218	0	0	0	0	0	1	0	0	44,3076041815838	27,2304167263354	1,23872261205785	0,436775025060862	0,0859229557496778	26,543033080338
2 km	100	0	0	1	0	0	0	0	0,0286697247706422	59,8695527522936	12,3279816513761	13,2095756880734	0	0	11,7545871559633
2 km	67	0	1	0	1	0	0	0	0,0286307350941235	59,9456016033212	12,2969007229261	13,3061341349939	0	0	11,6169207644406
2 km	211	0	0	0	0	0	1	0	0,0286491906603638	34,250107434465	22,6615098123478	9,49004440624552	0,945423291792007	1,19610371007019	30,8122045552213
2 km	27	1	0	0	0	0	0	0	0	33,2975218450079	16,9388339779401	4,32602778971494	0,458387050565822	1,86219739292365	42,3076923076923
2 km	208	0	0	0	0	0	1	0	0,0286532951289398	67,8151862464183	11,2249283667622	7,82951289398281	0	0	11,8266475644699
2 km	209	0	0	0	0	0	1	0	0	62,3630504833512	9,15861081274615	10,6766917293233	0	0	16,9781596849266
2 km	69	0	1	0	0	0	1	0	1,03831006086645	51,9727891156463	13,8990332975295	6,38023630504834	0,136054421768707	0,00716075904045829	18,6322950232725
2 km	22	1	0	0	0	0	0	0	0	69,0825753777841	8,07133137577884	5,44295638473108	0	0	16,393325216644
2 km	210	0	0	0	0	0	1	0	0	60,1619027150942	8,04498889605273	17,8164624973136	0	0	13,8333691525181
2 km	212	0	0	0	0	0	1	0	0,0143235694335028	37,9073265057652	21,5712955668553	19,6949079710664	0	0	20,7978228174461
2 km	216	0	0	0	0	0	1	0	0,236305048335124	33,9563193698532	29,3376297887576	2,17687074829932	0,050125313283208	0,121732903687791	34,0565699964196
2 km	134	0	0	0	0	1	1	0	11,2662942271881	28,7566251253402	27,0448359833835	1,79773671393783	0	0,530010027216731	30,5042257556224
2 km	23	1	0	0	0	0	0	0	0	68,1710724263916	8,36019772189985	7,19249229887528	0	0	15,438068629558
2 km	128	0	0	0	1	0	0	0	10,1532292710869	41,9876843763425	23,2708005155377	0,25060862093656	0	0	23,9152226836603
2 km	220	0	0	0	0	0	1	0	0	44,3481375358166	35,2936962750716	4,67765042979943	0	0	15,1934097421203
2 km	221	0	0	0	0	0	1	0	0	46,8136903909494	34,6913933839324	7,5468996133467	0	0	10,940856365459
2 km	86	0	0	0	0	0	0	0	0	51,4142499104905	17,6441102756892	27,2610096670247	0	0	3,6734693877551
5 km	242	0	0	0	0	0	0	1	0	22,1858061263078	28,0737540538373	13,3607600013752	1,65247584887066	0,383896955181463	33,7772022506675
5 km	141	0	0	0	0	0	1	0	2,31694740460639	28,0806691875788	28,5917268247966	16,1968603185516	1,05649134868798	0,160421679844162	22,7432107253352
5 km	257	0	0	0	0	0	0	0	0	36,3308239661751	23,5147181831723	6,72945813710999	0,374686329105222	0,366665520836914	30,8331328131266
5 km	110	0	0	0	0	0	1	0	1,66275138944594	30,5139517561451	20,1019881968716	19,7238297140893	0,949979946141065	0,200538589354266	26,2522202486679
5 km	142	0	0	0	0	0	1	0	2,31705360621548	27,015103247542	35,9406870946302	11,671212155937	0,365549011069603	0,158137189741709	21,2133018586849
5 km	139	0	0	0	0	0	1	0	0	27,4477447744774	27,5417125045838	11,1271543821049	0,20512467913458	0,104281261459479	32,8909974330766
5 km	143	0	0	0	0	0	1	0	1,60780179230364	27,2569961724462	38,3339827187092	10,7767413077857	0,3690036900369	0,155852490201921	19,4746854300841
5 km	1	1	0	0	0	0	0	0	2,30671387809825	26,9701032463589	37,4998567614333	11,9140110236401	0,343772560074255	0,152405834966253	19,0404161939794
5 km	144	0	0	0	0	0	1	0	0,00229147571035747	31,2110449129239	38,6102199816682	9,24152153987168	0,366636113657195	0,152383134738772	17,2009624197984
5 km	199	0	0	0	0	0	1	0	3,44922421103293	40,2436229459354	26,8523823711411	13,370613984828	0,0137510599775399	0,00343776499438498	10,1883895216923
5 km	198	0	0	0	0	0	1	0	1,1276386055786	18,5670738694965	48,7806834590085	14,1940363503014	0,181063922440467	0,143246774082648	14,3453049437327
5 km	14	1	0	0	0	0	1	0	0	15,4101779595953	39,6656238899011	9,18216507958335	0,650876047073923	0,210847170178876	33,4754259914974
5 km	197	0	0	0	0	0	1	0	0	14,0776476520065	44,1466321362272	8,51763573442119	1,00038961336603	0,327733596131368	30,6304860999702
5 km	89	0	0	1	0	0	1	0	0	41,8573736864421	19,7323034963272	19,3885151782542	0,00343788318072952	0,00458384424097269	16,9728292632616
5 km	2	1	0	0	0	0	0	0	0,0229186959262018	16,9518134418152	41,6490001718902	1,19520999255142	2,99547355755458	1,74525869478027	33,0728241563055
5 km	113	0	0	0	1	0	0	0	2,69313194054481	35,9859727936373	28,1919343563415	19,3733597680468	0	0,0011460135917212	7,77799424701177
5 km	138	0	0	0	0	0	1	0	0	24,5934516783369	28,3615443679162	10,3038082031653	4,48664321158849	3,57785443335358	27,0917613082891
5 km	48	0	1	0	0	0	0	0	0	18,2247327474592	40,3244841137986	0,254362546833645	1,37264113111129	0,907455572487597	36,71643159137
5 km	256	0	0	0	0	0	0	0	0	15,5184268426843	36,6176200953429	6,96277961129446	0,00687568756875688	0,0206270627062706	39,8537770443711
5 km	46	0	1	0	0	0	0	0	0	24,8263769511105	27,8977285750304	10,5583442205872	4,00421737834926	3,25700795342547	28,046712049325
5 km	47	0	1	0	0	0	0	0	0	17,8839895494339	40,7228308200027	0,619929412843196	1,06912041068891	0,69555850941926	36,9597103176422
5 km	129	0	0	0	0	1	0	0	0	38,9528087827462	23,7720886525635	15,1921798721093	0,00687584515596709	0,00687584515596709	19,7806605395246
5 km	88	0	0	1	0	0	0	0	0	26,1703127327733	29,2139853087792	12,2858485268671	2,08450316858233	1,76936387701546	25,4460653426997
5 km	147	0	0	0	0	0	1	0	0,00229150196496293	20,3748897214679	49,336037305652	1,42302272024198	2,14484583920531	1,40125345157483	22,2378808189828
5 km	87	0	0	1	0	0	0	0	0	24,8468410596814	30,4842796474073	8,34136302535004	3,7031749997026	3,09767674244317	28,7070411477106
5 km	145	0	0	0	0	0	1	0	1,22742275602824	36,2187127532777	25,1650316310626	14,83450994774	0	0	10,8840652791785
5 km	3	1	0	0	0	0	0	0	0,00229131819535779	18,7189239969755	48,658433196618	0,604908003574457	1,22929221180945	0,809980982058978	28,6506427147538
5 km	148	0	0	0	0	0	1	0	0,0664649798313165	14,0791162449578	34,5904382104877	8,60836083608361	6,2809405940594	2,73537770443711	33,0777869453612
5 km	49	0	1	0	0	0	0	0	0,00229173828348803	20,0435430273863	51,0152400595852	1,80474389824682	2,25965394751919	1,42202360490432	20,4709522172568
5 km	149	0	0	0	0	0	1	0	0,066458887157393	13,0878173984783	34,6056008800073	1,55834631955266	16,7189934916124	9,25955632963608	23,3729031075259
5 km	116	0	0	0	1	0	1	0	0,0664665031743485	13,2646512800532	34,8616809149458	1,25484174096399	14,0496436020261	7,4453943297197	27,9583323783548
5 km	170	0	0	0	0	0	1	0	1,62955662766579	32,4891420189542	42,6847575719377	9,2238405738973	0,0687576636145903	0,11574206708456	8,21424887982306
5 km	169	0	0	0	0	0	1	0	0,76890462603275	25,695852957017	45,6346614413238	15,2337080454238	0,49961612064125	0,67379421774554	8,59431400185637
5 km	152	0	0	0	0	0	1	0	0,0733457104219671	11,3937977033624	26,6222008297234	0,398817300419446	29,6614637053336	16,9245226798689	13,1277361388068
5 km	115	0	0	0	1	0	0	0	0,403364426007838	12,6589966309903	19,7889212293448	0,128343226457039	32,8799303279628	21,7186533128595	10,2846469415351
5 km	150	0	0	0	0	0	1	0	0,617637622037861	17,1024888848146	22,3781913186964	0,246367511573543	26,6581106476601	19,7540908465875	11,1667506989962
5 km	166	0	0	0	0	0	1	0	0,972731439046746	23,7591659028414	45,5728689275894	14,6173235563703	1,07011915673694	1,01626947754354	10,5912007332722
5 km	165	0	0	0	0	0	1	0	1,58839304132572	28,5922207705884	43,2246899997708	13,4600838891563	0,161589768273396	0,216599051089871	9,50858374017282
5 km	117	0	0	0	1	0	0	0	1,57900767732325	28,4805775180474	43,2084335968832	13,4066689584049	0,183339062679042	0,240632519766243	9,664260341469
5 km	167	0	0	0	0	0	1	0	0,841125779244591	22,2417033370004	45,3153648698203	14,6131279794646	1,73152731939861	1,64099743307664	11,2532086541988
5 km	168	0	0	0	0	0	1	0	0,626862250744901	18,5984414393766	46,9573687829475	13,891817556727	2,77561311024524	2,58996103598441	12,669035067614
5 km	154	0	0	0	0	0	1	0	0	27,3329436976427	37,4325299962182	6,65474839848271	0	0	28,1970181409794
5 km	50	0	1	0	1	0	1	0	0,743660551615084	14,0298610076658	16,5049099930103	0,173024257771768	31,9854247115307	26,0487447147391	8,09432686688591
5 km	249	0	0	0	0	0	0	0	0,621046842057017	11,3873865615547	14,7573104775873	0,129480245668714	35,2002933357778	27,3432486937391	8,24090200751673
5 km	175	0	0	0	0	0	1	0	1,60307092929987	30,4583476566976	40,1191703907414	9,88312134754211	0,085940185630801	0,103128222756961	11,5194224819526
5 km	155	0	0	0	0	0	1	0	0	28,7172846862538	36,4222853737911	7,53311637713709	0	0	26,9262501718843
5 km	93	0	0	1	0	1	0	0	1,18485584635834	23,3327221891186	45,9286336343219	11,7419901911354	0,817023422102031	0,76889581518999	13,7003254342944
5 km	157	0	0	0	0	0	1	0	0	28,2305752922301	38,6087554435022	6,34425853770341	0	0	26,4187485674994
5 km	52	0	1	0	0	0	0	0	0,519108462728471	16,2493554116771	16,7982581791096	0,0687560877786054	28,3022975992666	25,7250902423652	9,26946656735232
5 km	156	0	0	0	0	0	1	0	0	31,3958285583314	33,9055695622278	9,43731377492551	0,00114600045840018	0	24,8384139353656
5 km	174	0	0	0	0	0	1	0	0,851449067760677	18,5691530201804	47,7040670158028	7,67450122044853	1,50579283315953	1,14023125494196	20,565417187124
5 km	4	1	1	0	0	0	0	0	0	37,0405170043084	30,15170959758	9,95164543037859	0,00114584288202402	0	22,3966449720414
5 km	98	0	0	1	0	0	0	0	0,00916674305619213	18,0665047208727	54,4023283527363	1,03813365111376	1,87230726922724	2,57470895590797	20,0407920066001
5 km	5	1	0	0	0	0	0	0	0	41,8008457580307	25,8277083166206	10,514674704042	0,0011460135917212	0	21,4201400428609
5 km	179	0	0	0	0	0	1	0	0	18,363371793256	47,4913207374222	3,05693367095569	3,13255496866299	4,08813318514614	21,9565292115907
5 km	178	0	0	0	0	0	1	0	0,00916621790391512	17,9566208737697	53,0964629856663	0,893706245631724	2,70288850441697	3,39952106511452	19,8253835489304
5 km	90	0	0	1	0	0	0	0	0	46,8380397909599	21,8655450628037	11,3711378014119	0,00114605299349042	0	19,5000916842395
5 km	120	0	0	0	1	0	0	0	0,524790026697833	16,3865112921522	41,3220583685676	12,0506915082557	1,52624523048365	1,27301685515566	24,4944026216585
5 km	173	0	0	0	0	0	1	0	0,46863362933257	16,1443712403323	40,0206244629046	12,842165568605	1,34861071326268	1,13319965625895	25,5101690060155
5 km	118	0	0	0	1	0	0	0	1,66727781088142	14,1976440390521	35,7897511115185	17,9046156666819	1,47591327863593	1,47591327863593	25,78608424623
5 km	119	0	0	0	1	0	0	0	1,55046754675468	14,9328474514118	35,0660066006601	17,605198019802	1,53786211954529	1,37513751375138	26,008434176751
5 km	91	0	0	1	0	0	0	0	0	50,9207164055965	18,9758104252369	10,4951357297551	0,0664611717792113	0,0847952881320972	18,8554927866711
5 km	159	0	0	0	0	0	1	0	0	29,0393188251338	21,5606055397027	0,477876714683536	13,1570804826899	17,8029130997811	16,5194072953553
5 km	171	0	0	0	0	0	1	0	0,867393122729825	16,2959907416956	33,6702072806022	16,6798437088217	1,59499501564058	1,31885004526028	27,1046027981163
5 km	160	0	0	0	0	0	1	0	0,011457903661946	12,4856776204226	6,44392501947844	0,583207296393052	29,8604427333975	38,0757596590128	8,65530042623402
5 km	158	0	0	0	0	0	1	0	0,0263519706691109	47,6122823098075	19,4706691109074	8,74312557286892	1,20417048579285	1,87557286892759	20,4342346471127
5 km	177	0	0	0	0	0	1	0	0	19,4258537703415	45,8778363511345	1,59867063946826	3,7233554893422	5,21201008480403	22,1922988769196
5 km	97	0	0	1	0	0	0	0	0	18,7132559392154	48,6448389277897	1,76371491765892	3,94343276911264	4,93015047158459	20,1870294181689
5 km	6	1	0	1	0	0	0	0	0,026354688269872	49,7037962209669	17,9097294633956	8,54808584753239	1,31658855748187	2,03847784487401	19,7751830504979
5 km	8	1	0	0	0	0	0	0	0,00114592166479499	20,7606628010909	44,8513739600761	4,03708202507277	4,34762679623221	5,4488575161002	18,7564458093645
5 km	96	0	0	1	0	0	0	0	0,00114598732538018	20,9750060164335	44,5743230079875	4,19889756019298	4,34099998854013	5,42739597300054	18,6841773529985
5 km	180	0	0	0	0	0	1	0	0,00114588227205537	23,323287765415	41,307910025324	5,19772198604315	3,75391032325339	5,66867959985791	18,9540386620679
5 km	243	0	0	0	0	0	0	1	1,43595503042666	18,9504807527017	32,4997994476214	17,0446601496694	0,834297894773032	0,409126852244468	26,6918025647784
5 km	172	0	0	0	0	0	1	0	1,66974180313779	18,7052338440734	32,7954709542855	17,3712740233099	1,00390790634777	0,520290170641424	25,842606493313
5 km	247	0	0	0	0	0	0	0	1,69351696954419	20,0151247794303	32,5835873226849	17,6467218186401	0,729885189174325	0,426243783944817	24,7473474345166
5 km	182	0	0	0	0	0	1	0	0,00114594792812615	24,2837825449212	34,0885130179685	8,72868536853685	4,64452695269527	6,75536303630363	20,0896131279795
5 km	181	0	0	0	0	0	1	0	0,00114597419266118	25,1736150901882	35,8770140496436	9,54596502486764	3,40354335220371	5,18438724759918	19,3875913914419
5 km	9	1	0	0	0	0	0	0	0,00114602672534323	25,6182814183227	37,5679020834766	9,26218799422402	3,70510440303468	4,73882050929428	17,2774989112746
5 km	56	0	1	0	0	0	0	0	0,0011456590976789	25,6169374241001	37,5581421992072	9,26036248653851	3,71193547647962	4,75219393717205	17,2650826020209
5 km	176	0	0	0	0	0	1	0	0,889235211880916	18,86530836752	36,310819792359	15,8102812091765	0,99580592670685	0,472119725895538	25,7729241629042
5 km	250	0	0	0	0	0	0	0	0,00687537241600587	25,1993858000642	32,6511436036119	12,877572535179	5,01787596828161	4,55378833020122	18,325159279461
5 km	161	0	0	0	0	0	1	0	0,0263540843101532	42,304034466559	23,1308652160462	1,93530645216734	2,75915804429778	2,9321783369427	24,2079451835046
5 km	95	0	0	1	0	0	0	0	2,69189337856112	20,4189681648369	37,9661250028649	16,4722330453118	0,594760605991153	0,746029199422429	20,1977951456533
5 km	54	0	1	0	0	0	0	0	2,99314738844453	20,9233836774918	41,5545573304609	14,2529736667201	0,591295579034217	0,95913643343341	17,6047945362455
5 km	94	0	0	1	0	0	0	0	2,98485230423723	21,1620872195614	41,7799115429567	13,8196942961248	0,583220661365355	0,961340147122855	17,5378692394069
5 km	163	0	0	0	0	0	1	0	0	27,6895397873121	16,9898239823982	5,70338283828383	12,0439127246058	12,726897689769	23,219196919692
5 km	122	0	0	0	1	0	0	0	1,41292141269223	19,1472050970596	39,8070267916485	14,5841450278459	0,256686452914079	0,229184332958999	23,9887241308184
5 km	186	0	0	0	0	0	1	0	0,00687568756875688	22,3150440044004	35,1427851118445	13,8075265859919	4,26751008434177	3,61431976530986	20,0517968463513
5 km	184	0	0	0	0	0	1	0	0,00802108399220809	27,367938581414	26,4386387074596	22,5885183911997	2,60914403575112	2,57820556892403	17,7151369313624
5 km	164	0	0	0	0	0	1	0	0	27,3885642259654	16,262174859631	12,8325885183912	8,42442993010198	11,1275352354761	22,6469577174287
5 km	10	1	0	0	0	0	0	0	0,00687608155032719	27,5364145818769	25,801350004011	23,6800788457351	2,42267273289861	2,30921738731821	17,6531933668733
5 km	183	0	0	0	0	0	1	0	0,00687497851569214	27,5365806148522	25,8017943693926	23,6785718377963	2,42342992678148	2,30999278127256	17,6526531687922
5 km	7	1	0	0	0	0	0	0	0	42,7715261384732	19,3168015034492	7,95728004033644	0,893818898540095	0,961428276763	24,6797148946898
5 km	55	0	1	0	0	0	0	0	2,60594531411153	21,7723636863698	43,1929132955926	11,0517751140244	0,411404735165364	1,1482661410465	18,6690655726433
5 km	185	0	0	0	0	0	1	0	0,00802209514204839	22,7873342577843	33,2882567987256	16,7890991187155	3,1572674451919	2,78825106865767	20,6970054664848
5 km	57	0	1	0	0	0	0	0	0,00687584515596709	25,3340514771607	29,4962297449061	20,2997868488002	2,66209804955192	2,43061126263437	19,3864454172492
5 km	12	1	0	0	0	0	0	0	0,00687552998876996	27,3760685719524	27,4665963834712	23,1327206472166	2,17037563312172	2,05119977998304	17,49593197809
5 km	11	1	0	0	0	0	0	0	0,00687623915559783	27,4350481909761	27,6688403222664	22,9861214573043	2,16486929415405	2,03880490963476	17,4049073426774
5 km	53	0	1	0	0	0	0	0	0	41,5494087450729	13,691676597305	18,6199468328903	0,53625446878724	0,71615180126501	23,4313410945091
5 km	162	0	0	0	0	0	1	0	0	40,3036553225622	13,0193651884955	20,2062564455139	0,474389824682021	0,677208662770712	24,0346052480807
5 km	133	0	0	0	0	1	0	0	0	32,7569611550361	16,6139566861464	32,9574882548413	0,090523662197777	0,088231923914289	16,8030250945342
5 km	63	0	1	0	0	0	0	0	0	37,0871627970938	14,4438587243015	28,7582223648323	0,0595906580183815	0,0435470193211249	19,0873461529646
5 km	203	0	0	0	0	0	1	0	0	47,7059699782285	7,86180818150567	27,8388907986708	0,343760742523204	0,686375615904663	12,8406096023834
5 km	131	0	0	0	0	1	0	0	1,99170314684513	19,2798698173317	44,3629529462997	4,10487955811235	0,700190231715981	0,819371547752744	28,0775136943916
5 km	195	0	0	0	0	0	1	0	0	33,8765126512651	30,7308855885589	7,70879171250458	1,1528236156949	2,40878254492116	22,7608177484415
5 km	62	0	1	0	0	0	0	0	1,74415273369011	20,1173464125689	45,6619644064495	3,95929546314016	0,729977195374901	0,94656383576086	26,0580085488695
5 km	132	0	0	0	0	1	1	0	0	34,9276923429514	9,76669034904774	41,4250681823391	0,0423991015974148	0,0183347466367199	12,7174386358948
5 km	125	0	0	0	1	0	0	0	1,33260000229166	24,5528399390419	37,3723832113025	8,70486863061886	2,37186758791379	3,3950935569993	21,4545162879699
5 km	193	0	0	0	0	0	1	0	1,42438062934018	23,4123255334265	42,2421103293379	6,28538033140055	1,44844498430087	1,78420003208581	22,4073522334013
5 km	64	0	1	0	0	0	0	0	0,198235361521714	60,438867881288	10,2028188380887	7,42294030021771	0,474389824682021	2,57247622321531	10,1890684083878
5 km	194	0	0	0	0	0	1	0	1,75219454057895	23,5325800462974	36,1749673397355	11,3325387912264	2,28278059178107	3,09298434599253	21,1145744997823
5 km	201	0	0	0	0	0	1	0	0	34,6508216634961	10,5819256950333	42,3150970640141	0,146684696660631	0,0275033806238683	11,1560587655566
5 km	124	0	0	0	1	0	0	0	1,8495599559956	23,4609919325266	36,2119545287862	13,5565639897323	1,94352768610194	2,09364686468647	20,0701320132013
5 km	99	0	0	1	0	0	0	0	1,89169989458729	23,5414088638343	35,5928319354691	14,3498785462212	1,95357257436179	2,08419267610798	19,777487510885
5 km	200	0	0	0	0	0	1	0	0	34,3597442185602	10,4421168435287	42,9763241731796	0,148976645045954	0,0275033806238683	10,9303018496023
5 km	192	0	0	0	0	0	1	0	1,02223240889296	23,3898693559477	43,5044694017878	8,7164794865918	1,10818244327298	1,01535640614256	20,4664221865689
5 km	187	0	0	0	0	0	1	0	0,497273018928457	20,1636188642926	49,7421971676062	9,18465557541593	0,713827398139237	0,664558412392869	18,387643796691
5 km	16	1	0	0	0	0	0	0	0,17073645853625	60,9998968705955	6,79966540237656	9,93136165190389	0,940769345357458	3,64046797831991	9,27706287456027
5 km	58	0	1	0	0	0	0	0	0	23,6816171246534	48,1539201980153	6,82052574885981	0,578690440721472	0,546604634107212	19,6903719661724
5 km	61	0	1	0	0	0	1	0	0	21,596012832264	49,916361136572	7,64894592117323	0,630155820348304	0,576306141154904	19,0524747937672
5 km	39	1	0	0	0	0	0	0	0,00229205345068647	51,0646588278439	10,2936120470329	30,9003185954296	0,0928281647528021	0,0103142405280891	7,39760251209058
5 km	13	1	0	0	1	0	0	0	0,709366154410332	22,1106794558852	46,1443256437584	12,4305245183988	0,539760030254065	0,556949840134768	16,8987291000562
5 km	240	0	0	0	0	0	1	0	0,00114594792812615	48,7635221855519	10,6802346901357	31,5823248991566	0,122616428309498	0,0206270627062706	8,56023102310231
5 km	204	0	0	0	0	0	1	0	0,00114584288202402	50,2131267760565	11,118113484279	14,7000183334861	0,531671097259144	1,52167934732789	14,5567879732331
5 km	85	0	1	0	0	0	0	0	0,00114590853358085	57,4971065809527	5,92549302714657	32,8165285846884	0	0	3,72534864267134
5 km	239	0	0	0	0	0	1	0	0,00114597419266118	53,9581948614517	8,96151818661044	30,7579473310261	0,0320872773945131	0,00458389677064473	6,07366322110426
5 km	84	0	1	0	0	0	0	0	0,229186959262018	56,8418037013694	5,82937030882943	34,5625393915086	0	0	2,53595370423423
5 km	260	0	0	0	0	0	0	0	0,00114590853358085	48,2152474589478	11,0030137394433	17,043097619948	0,535139285182257	1,52291244112895	15,547686983625
5 km	231	0	0	0	0	0	1	0	0,043535045711798	33,5597919483079	36,2624017597324	6,58753981165364	0,0206218637582201	0,0194762046605412	23,39092179731
5 km	213	0	0	0	0	0	1	0	0	40,5467962233019	10,446649555413	32,5797506645889	0,0515629296910807	0,067604730039417	15,3978366486387
5 km	38	1	0	0	0	0	0	0	0,289894927411685	57,6295074077894	6,4246674229143	33,7916652343795	0	0	1,86311917775257
5 km	83	0	1	0	0	0	1	0	0,292233465888905	57,6765720441444	6,41882212723043	33,7672904800651	0	0	1,84393586907941
5 km	37	1	0	0	0	0	0	0	0,628015448263216	58,5097239253258	9,03287912994648	28,2137086145842	0	0	3,56754031102809
5 km	107	0	0	1	0	0	0	0	0,405684162273665	39,9759339903736	28,5571854228742	9,68255787302315	0	0	21,3110245244098
5 km	112	0	0	0	0	0	0	0	0,606185614264269	59,9080981356068	7,91249842437577	28,5652079251034	0	0	3,00228035798183
5 km	137	0	0	0	0	1	0	0	1,27779051111621	43,4494613797846	25,6360302544121	9,68943387577355	0	0	19,8292459316984
5 km	59	0	1	0	0	0	0	0	0,073345710421967	23,7777624974214	50,998189277774	4,75028077654771	0,0550092828164753	0,0458410690137294	19,9420110476976
5 km	205	0	0	0	0	0	1	0	0,00229213225603117	49,2957423643344	9,37940519167956	13,4697152025672	1,08761675548679	3,60781617099307	19,409775944072
5 km	251	0	0	0	0	0	0	0	0,00229184332958999	54,0771892833406	8,6769188458277	9,5478193110719	1,28343226457039	4,25366121971902	20,273646093553
5 km	65	0	1	0	0	0	0	0	0,00229163324701515	54,0607741137108	8,67612347319935	9,56642298966474	1,28331461832848	4,25327130646011	20,27637096959
5 km	36	1	0	0	0	0	0	0	0,691006600660066	58,0422625595893	12,8953520352035	23,3865053171984	0	0	4,9791437477081
5 km	241	0	0	0	0	0	1	0	0,382733450216004	41,2423940321084	8,6584848797369	41,0544650326011	0,0974022253543722	0,0068754512014851	7,92395750971157
5 km	232	0	0	0	0	0	1	0	0,0779226732060596	39,9353700181056	27,3772144936172	13,7499140558751	0	0	18,8022826759563
5 km	35	1	1	0	0	0	1	0	0,68522974676292	59,9484358886215	11,4655666322906	23,6473014781712	0	0	4,24773690844506
5 km	17	1	1	0	0	0	0	0	0	49,1370814329261	12,2768215259792	7,69750865210515	1,26859343127593	4,0533107194426	24,0906694781234
5 km	15	1	0	0	0	0	0	0	0	46,7870565588047	13,5805298377486	10,0295627463562	1,12636355302961	2,87148226235219	23,8438445320378
5 km	25	1	0	0	0	0	0	0	0,00458394930152072	39,9353663148486	16,89529113808	28,4273615933808	0,0515694296421082	0,0561533789436289	14,2285786319203
5 km	44	0	0	0	0	0	0	0	0,237224813486288	37,0506194203463	29,3665982878557	17,2452125282206	0,00916810873376958	0,00343804077516359	15,985743590919
5 km	26	1	0	0	0	0	0	0	0	37,920839731396	23,2438750487017	18,0792061054706	0,308252927829854	0,336900969449728	19,240024751908
5 km	188	0	0	0	0	0	1	0	0,237197630315461	26,8342710469926	51,2564599113087	2,40635277131627	0,074482347683599	0,0275011745293289	18,8256998475977
5 km	30	1	0	0	0	0	0	0	0,110008479820319	40,0201682213004	25,9264776659867	21,3794605000802	0	0	12,4825246946119
5 km	81	0	1	0	0	0	0	0	1,2582219879449	70,4810579148809	9,12955790342172	14,6723809960351	0	0	4,43357092109183
5 km	31	1	0	0	0	0	0	0	0,237200348352202	33,3295136819911	36,8050144382821	13,0746665444378	0,0206261172480176	0,0183343264426823	16,2820277765046
5 km	68	0	1	0	0	0	0	0	1,44602057886656	45,7478745101634	6,98146068703165	37,9402800375828	0	0	7,34468455668355
5 km	189	0	0	0	0	0	1	0	0,237216657880864	25,428021360959	52,0627535467901	2,21058421764342	0,0882400128349109	0,0412550709358025	19,6030345396622
5 km	254	0	0	0	0	0	0	0	1,29267370302884	45,9552377350706	8,05629089742268	35,9507683845017	0	0	8,17661956658759
5 km	236	0	0	0	0	0	1	0	1,55743247114911	72,6778899597749	8,56988963889112	12,8800467573545	0	0	4,28609083303728
5 km	34	1	1	0	0	0	0	0	1,45744534579953	73,3466245015812	8,3826023190797	12,4112012466199	0	0	4,37348182776479
5 km	79	0	1	0	0	0	0	0	1,38198152774276	73,4214929067449	8,29647285311576	12,4229367680425	0	0	4,44961382439896
5 km	60	0	1	0	0	0	0	0	0,356381637751243	23,0261499323906	31,962047074462	22,3431806201728	0,0928196548483945	0,108862558155524	21,4470698783031
5 km	33	1	0	0	0	0	0	0	1,04281261459479	71,6549779977998	8,85817748441511	14,2120462046205	0	0	4,2033370003667
5 km	32	1	1	0	0	0	1	0	0,419426554513993	67,5780981412298	10,4684742499599	17,4062020123307	0	0	4,10717150649767
5 km	234	0	0	0	0	0	1	0	0,233768019618179	67,6070863795751	9,82398643228749	18,680814979488	0	0	3,63715536405931
5 km	190	0	0	0	0	0	1	0	0	23,7813681677552	34,1354417325541	21,0003437607425	0,112295175890913	0,0813567090638249	20,6932508307551
5 km	77	0	1	0	0	0	1	0	0,0183360073344029	66,8530827412331	8,87004354801742	21,217052486821	0	0	3,03117121246849
5 km	40	0	0	0	0	0	0	0	0	25,6663534480783	33,8780280979992	19,8198611142942	0,127197304792244	0,0859441248596246	20,1808264387046
5 km	207	0	0	0	0	0	1	0	0	47,462754985102	16,503552601421	10,3392161356865	0,37818015127206	0,81136832454733	23,8494155397662
5 km	206	0	0	0	0	0	1	0	0	37,5578730231492	27,9922071968829	8,07242722897089	0,281916112766445	0,160440064176026	25,1123080449232
5 km	259	0	0	0	0	0	0	0	0,647497679322477	32,4711491078284	36,020353201389	12,356318545938	0,811377622938608	0,605095176428793	16,0487743384637
5 km	76	0	1	0	0	0	0	0	0,0103142405280891	47,4638428568154	23,6276329964015	17,3348002475418	0,672717687776478	0,491645465172248	9,96011826995806
5 km	29	1	0	0	0	0	1	0	0,0103129404484983	49,5639917954829	22,0834431470511	17,5549164078883	0,645131719167173	0,440018792469262	9,29883463772932
5 km	20	1	0	0	0	0	0	0	0	40,4661502498052	22,0642159783655	9,73896502727231	0,422835403584361	0,336893248384288	26,3212173992758
5 km	104	0	0	1	0	0	0	0	0,599296428284958	33,837903493795	36,6796915284924	10,0883475231755	1,36130813920178	0,998063458960226	15,2585683346893
5 km	229	0	0	0	0	0	1	0	0,00802237095443294	48,1113046667278	24,2390208123224	12,9171632896305	0,795360777482351	0,747226551755753	12,5939763454662
5 km	109	0	0	0	0	0	1	0	0,273869001237567	34,7996974836137	35,2305541550167	8,66755282577807	1,63863042581473	1,41288903148921	16,6785075858276
5 km	245	0	0	0	0	0	0	1	0,603852279628293	37,352904105508	28,264182507763	14,2449554845141	0,978538608733514	0,830726570646133	16,3452614210581
5 km	72	0	1	0	0	0	0	0	0,731081266901957	39,015446670028	23,0886464683504	17,2995828940734	0,751707384149975	0,528257780629784	17,0853004537746
5 km	71	0	1	0	0	0	1	0	0,673840547323546	37,7419465740709	24,8713629227261	16,0816401370601	0,878972278566599	0,75635163475092	17,0557293636332
5 km	105	0	0	1	0	0	0	0	0,699076302459374	38,9752229021981	22,3028261019047	16,8076279538839	0,866396204359486	0,731165050768984	17,2752068578239
5 km	74	0	1	0	0	0	0	0	1,40949979946141	41,8266200653183	16,0155847132298	22,6047097920128	0,192517045780095	0,395347504726981	16,6114708073111
5 km	135	0	0	0	0	1	1	0	0,699060279624112	39,0717396286959	21,388952555581	16,8737107494843	0,868668347467339	0,733440293376117	17,4661929864772
5 km	226	0	0	0	0	0	1	0	0,134035972047199	36,3386413105739	30,0068736395922	9,2347347920724	1,64279986252721	1,51678313667087	18,1326612441288
5 km	73	0	1	0	0	0	0	0	1,21242680173728	41,3050204554049	14,0724018197862	22,1858061263078	0,228046250988391	0,437757125012892	17,6856170427329
5 km	75	0	1	0	0	0	0	0	1,26965210615575	42,6697071091351	11,326030159967	27,9873493147545	0,154695879360132	0,419397717376358	15,0948801393409
5 km	136	0	0	0	0	1	0	0	1,04863848904373	40,4189969744201	11,1671403685706	31,0752269184927	0,159301366095168	0,467589621344091	14,8104428348767
5 km	19	1	0	0	0	0	0	0	0	40,8978413309501	18,299417938494	10,2559695678079	0,734451624730739	0,808927998533388	28,1761308950914
5 km	106	0	0	1	0	0	0	0	1,30045716511796	44,595941657023	10,5995852286398	22,3323441456512	0,193636353220207	0,390710038154382	16,6217903915121
5 km	227	0	0	0	0	0	1	0	0,152400595851954	48,1116076544059	22,1175661739429	4,20190214277529	0,664604102211528	0,775753408960697	21,8448493182079
5 km	228	0	0	0	0	0	1	0	0,810073788899583	45,7227645629956	22,0060497731335	3,28039781841514	0,482377744167927	0,553416746871992	25,5671662312663
5 km	214	0	0	0	0	0	1	0	1,45309527629438	48,1137264788797	8,10432949049987	18,9292017143774	0,200545483715707	0,450367857715844	17,469230592927
5 km	70	0	1	1	0	0	0	0	3,00453774579456	45,2812027318146	22,6428931567127	3,25205115277077	0,253242883989549	0,232616766741532	24,972498510336
5 km	28	1	0	0	0	0	0	0	3,06297841133061	40,1888435623596	25,3873126461017	3,89604436906999	0,276160792042902	0,331163771370949	26,4988311866893
5 km	219	0	0	0	0	0	1	0	2,97204399633364	39,9862511457379	25,3700733272227	3,92873510540788	0,282997250229148	0,333409715857012	26,7575618698442
5 km	121	0	0	0	1	0	0	0	1,613272835602	50,4525871946469	7,29868463265961	16,7858288647509	0,0676016316054815	0,177597506760163	16,5555250011458
5 km	252	0	0	0	0	0	0	0	1,61452962071731	50,4629311332646	7,30033230205111	16,7972957488255	0,0676062793628968	0,177609716970322	16,5383293227913
5 km	108	0	0	0	0	0	1	0	0	42,8689304255148	21,1473888080313	3,25582461407992	0,416002933794795	1,38438441879921	29,7275925692479
5 km	102	0	0	1	0	0	0	0	2,76625489881511	39,2627140008709	25,9012673893613	3,97864002016822	0,312836614489034	0,365549011069603	27,1365709440103
5 km	101	0	0	1	0	0	0	0	0	43,1757492407312	20,1558649934101	3,23649074551602	0,406853475445533	1,37986361813077	30,4521230875021
5 km	244	0	0	0	0	0	0	1	0	42,6649400061885	21,5175511981572	3,22144420632829	0,412564893019631	1,37636232365716	29,8972025808226
5 km	24	1	0	0	0	0	0	0	0,0481259524928098	46,4048767631859	9,06142934078904	30,1589302288274	0,0412508164224084	0,0641679366570796	13,4557871457873
5 km	127	0	0	0	1	0	0	0	1,2730606164776	37,8904549100493	21,9227684198465	15,5815285894351	0,321989228830068	0,358657041365876	22,197777013865
5 km	218	0	0	0	0	0	1	0	0,0939741914781453	42,1989960805886	25,1312200600518	3,88273854546288	0,377042792637924	0,663549473973733	27,3132549451053
5 km	100	0	0	1	0	0	0	0	0,0469870957390726	55,5834422058722	7,97405395493823	23,6035664351693	0	0	11,8155355382888
5 km	67	0	1	0	1	0	0	0	0,0469795581629847	55,5412961774681	7,97964983041525	23,6456137134476	0	0	11,8113484279036
5 km	211	0	0	0	0	0	1	0	0,870850568917509	37,1681314526017	22,3842971892152	16,7879364279085	0,307089411144596	0,309381123168063	21,8079316153132
5 km	27	1	0	0	0	0	0	0	0,387339277119479	41,926611812702	15,247186633357	8,52833994178451	0,418280580321331	1,38204487634939	31,2988471499622
5 km	208	0	0	0	0	0	1	0	0,00573006795860599	59,3004733036134	8,37048327393163	18,6639773547714	0	0	12,5362426798382
5 km	209	0	0	0	0	0	1	0	0	68,3255792634016	8,1956317466138	9,55011115440148	0	0	13,4164508514198
5 km	69	0	1	0	0	0	1	0	1,46807705972014	45,2605521620042	12,054047239763	20,3697124585993	0,107727746771033	0,129502504097092	16,4433799007529
5 km	22	1	0	0	0	0	0	0	0,00458384424097269	65,9466211338139	9,52752025486174	8,9556856858004	0	0	14,6350687003656
5 km	210	0	0	0	0	0	1	0	0,0836589921956474	65,7479457706368	9,35490894922014	9,7961241820328	0,00687608155032719	0,0206282446509816	14,4214350382196
5 km	212	0	0	0	0	0	1	0	0,0252125879575512	38,1730041944578	18,9335075293956	24,8343991381879	0,0870980311260859	0,00458410690137294	17,8275917394394
5 km	216	0	0	0	0	0	1	0	4,61177009913472	33,8926136038049	23,9768494642141	8,2058334765916	0,445819723798063	0,867572058907799	27,7817890092258
5 km	134	0	0	0	0	1	1	0	5,07437372510371	31,8420389172836	27,8861360042172	6,41401755632463	0,372441612614884	0,47557928995439	27,8299832687768
5 km	23	1	0	0	0	0	0	0	0,00572934570872007	64,834421909018	10,998052022459	7,63492609144036	0	0	15,5116305717887
5 km	128	0	0	0	1	0	0	0	3,75963973461367	34,500223447043	36,1823786224203	2,6034445221098	0	0,0973999931247064	22,6953442803286
5 km	220	0	0	0	0	0	1	0	2,73639822157033	36,9952330751249	35,881422743732	6,77797130677911	0	0	17,4485492964202
5 km	221	0	0	0	0	0	1	0	0,737804458905208	38,0324450656463	29,4193799692963	18,1025594024242	0	0	13,6047017849369
5 km	86	0	0	0	0	0	0	0	0,00916852902412469	38,8195518881439	19,778809237293	32,2296716520543	0	0	9,0734055354994
