# Supplementary material for: Monitoring protected areas from space: A multi-temporal assessment using raptors as biodiversity surrogates
Source: PLoS One. 2017 Jul 24;12(7):e0181769. doi: 10.1371/journal.pone.0181769 (PMC5524325; doi:10.1371/journal.pone.0181769)
Supplement: S2 Dataset — Acronyms: Pernis apivorus (PAPI), Milvus migrans (MMIG), Circaetus gallicus (CGAL), Circus pygargus (CPYG), Buteo buteo (BBUT), Hieraaetus pennatus (HPEN), Falco tinnunculus (FTIN), Open shrubland (OShr), deciduous forest (DeFo), meadows and fallow lands (Med), arable and farming lands (ArL), coniferous forest (CoFo), closed shrubland (CShr). (CSV) [file pone.0181769.s002.csv]

scale	ID	CPYG	FTIN	CGAL	MMIG	PAPI	BBUT	HPEN	Wat	OShr	DeFo	CoFo	Med	ArL	Shr
500 m	94	0	0	0	0	0	0	0	0	30,3550973654066	23,1386025200458	15,5784650630011	0	0	29,7823596792669
500 m	160	0	0	0	0	0	1	0	0	28,3908045977011	60,6896551724138	2,29885057471264	0	0	8,62068965517241
500 m	159	0	0	0	0	0	1	0	0	37,9587155963303	50	1,03211009174312	0,114678899082569	0	6,53669724770642
500 m	156	0	0	0	0	0	1	0	0	23,7714285714286	34,8571428571429	0,685714285714286	4,34285714285714	26,0571428571429	0
500 m	157	0	0	0	0	0	1	0	0	23,4822451317297	68,3848797250859	1,94730813287514	1,48911798396334	1,03092783505155	2,06185567010309
500 m	158	0	0	0	0	0	1	0	0	42,79176201373	44,7368421052632	1,1441647597254	0,5720823798627	0	5,94965675057208
500 m	105	0	0	0	1	0	0	0	0	17,0871559633028	51,605504587156	1,26146788990826	17,6605504587156	4,47247706422018	4,47247706422018
500 m	32	0	1	0	0	0	0	0	0	26,2013729977117	38,4439359267735	9,95423340961098	11,7848970251716	7,66590389016018	3,31807780320366
500 m	142	0	0	0	0	0	1	0	0	30,3550973654066	33,1042382588774	19,1294387170676	0	0	17,2966781214204
500 m	155	0	0	0	0	1	1	1	0	42,2988505747126	22,6436781609195	30,1149425287356	0	0	0,574712643678161
500 m	314	0	0	0	0	0	0	0	0	58,466819221968	13,1578947368421	0,80091533180778	4,0045766590389	0	23,3409610983982
500 m	166	0	0	0	0	0	1	0	0	21,8140068886338	77,841561423651	0,34443168771527	0	0	0
500 m	143	0	0	0	0	0	1	0	0	64,5642201834862	20,8715596330275	0,458715596330275	0	0	13,9908256880734
500 m	278	0	0	0	0	0	0	1	0	41,9540229885057	41,4942528735632	7,58620689655172	0	5,40229885057471	0,229885057471264
500 m	306	0	0	0	0	0	0	0	0,229357798165138	21,1009174311927	65,7110091743119	10,2064220183486	0	0,573394495412844	0,114678899082569
500 m	191	0	0	0	0	0	1	0	0	52,4684270952928	26,865671641791	13,662456946039	0	0	0
500 m	190	0	0	0	0	0	1	0	2,41102181400689	57,7497129735936	6,42939150401837	0,34443168771527	0	0	0
500 m	126	0	0	0	0	1	0	0	0	32,0776255707763	7,30593607305936	0,114155251141553	30,9360730593607	24,2009132420091	4,10958904109589
500 m	334	0	0	0	0	0	0	0	0	53,6613272311213	40,1601830663616	1,02974828375286	0	4,80549199084668	0,11441647597254
500 m	172	0	0	0	0	0	1	0	0	17,8694158075601	10,0801832760596	0,11454753722795	36,8843069873998	31,2714776632302	2,52004581901489
500 m	174	0	0	0	0	0	1	0	0	1,71821305841924	6,87285223367698	0,11454753722795	42,1534936998855	47,5372279495991	0
500 m	171	0	0	0	0	0	1	0	0	2,05949656750572	20,7093821510297	0,22883295194508	51,7162471395881	23,5697940503432	1,7162471395881
500 m	106	0	0	0	1	0	0	0	0	41,0285714285714	31,6571428571429	18,8571428571429	0	6,17142857142857	0
500 m	125	0	0	0	0	1	0	0	0	0,799086757990868	26,7123287671233	0	41,324200913242	30,0228310502283	0
500 m	96	0	0	0	0	0	0	0	0,570776255707763	3,53881278538813	19,2922374429224	0	48,6301369863014	25,7990867579909	2,1689497716895
500 m	170	0	0	0	0	0	1	0	0	3,67816091954023	20,3448275862069	0	40,8045977011494	32,9885057471264	1,95402298850575
500 m	192	0	0	0	0	0	1	0	0	44,4444444444444	44,3298969072165	6,30011454753723	0	2,40549828178694	0
500 m	107	0	0	0	1	0	0	0	0	56,8807339449541	31,1926605504587	7,56880733944954	0	0,573394495412844	0
500 m	4	1	0	0	0	0	0	0	0	1,71428571428571	2,85714285714286	0	36,5714285714286	56,8	0
500 m	3	1	0	0	0	0	0	0	0	2,52293577981651	1,03211009174312	0	34,4036697247706	57,454128440367	0
500 m	6	1	0	0	0	0	0	0	0	0,68649885583524	1,37299771167048	0	44,0503432494279	52,745995423341	0,80091533180778
500 m	167	0	0	0	0	0	1	0	0	0,115074798619102	0,920598388952819	0	47,7560414269275	49,2520138089758	0
500 m	168	0	0	0	0	0	1	0	0	0	33,7915234822451	0	53,1500572737686	12,4856815578465	0
500 m	108	0	0	0	1	0	0	0	0	65,7077100115075	24,741081703107	0	0	0	0
500 m	169	0	0	0	0	0	1	0	0	5,74052812858783	1,72215843857635	0	32,4913892078071	59,4718714121699	0,459242250287026
500 m	5	1	0	0	0	0	1	0	0	0,114810562571757	0	0	59,4718714121699	40,4133180252583	0
500 m	179	0	0	0	0	0	1	0	0	39,1752577319588	35,3951890034364	3,55097365406644	0	0	21,8785796105384
500 m	204	0	0	0	0	0	1	0	0	32,0733104238259	58,7628865979381	0,229095074455899	0	8,47651775486827	0,229095074455899
500 m	36	0	1	0	0	0	0	0	0,571428571428571	3,31428571428571	0	0	1,25714285714286	90,9714285714286	0
500 m	178	0	0	0	0	0	1	0	0	62,1559633027523	20,8715596330275	1,72018348623853	0	0	14,5642201834862
500 m	315	0	0	0	0	0	0	0	0	1,8348623853211	0	0	1,14678899082569	94,4954128440367	0
500 m	181	0	0	0	0	0	1	0	0	1,60366552119129	0	0	1,1454753722795	94,7308132875143	0
500 m	183	0	0	0	0	0	1	0	0	0,458190148911798	0	0	31,6151202749141	67,6975945017182	0
500 m	37	0	1	1	0	0	1	0	0	1,26002290950745	0	0	12,4856815578465	86,1397479954181	0
500 m	35	0	1	0	0	0	0	0	0,229357798165138	8,14220183486239	0	0	5,38990825688073	86,1238532110092	0,114678899082569
500 m	326	0	0	0	0	0	0	0	0	61,6704805491991	27,116704805492	1,48741418764302	0	0	9,7254004576659
500 m	205	0	0	0	0	0	1	0	0	61,9702176403207	33,4478808705613	0,572737686139748	0	0	0
500 m	7	1	0	0	0	0	0	0	0	74,4266055045872	15,9403669724771	2,06422018348624	0	0	6,65137614678899
500 m	79	0	0	1	0	0	0	0	0	41,6284403669725	54,5871559633027	2,06422018348624	0	0	1,14678899082569
500 m	206	0	0	0	0	0	1	0	0	30,5396096440873	66,3605051664753	2,06659012629162	0	0,229621125143513	0,574052812858783
500 m	180	0	0	0	0	0	1	0	0	0,344036697247706	0,114678899082569	0	21,1009174311927	73,9678899082569	0
500 m	128	0	0	0	0	1	0	0	0	28,9142857142857	55,6571428571429	9,71428571428571	0	0	0
500 m	194	0	0	0	0	0	1	0	0	23,9678899082569	57,6834862385321	13,8761467889908	0	0	1,14678899082569
500 m	77	0	0	1	0	0	1	0	0	39,0160183066362	54,1189931350114	1,25858123569794	0	3,66132723112128	0
500 m	195	0	0	0	0	0	1	0	0	14,5475372279496	28,2932416953035	13,1729667812142	17,5257731958763	23,8258877434135	0
500 m	196	0	0	0	0	0	1	0	0	17,8489702517162	51,2585812356979	10,9839816933638	12,5858123569794	7,20823798627002	0,11441647597254
500 m	197	0	0	0	0	0	1	0	0	19,4029850746269	74,8564867967853	4,01836969001148	0	0	0
500 m	345	0	0	0	0	0	0	0	0	1,95852534562212	16,9354838709677	0	52,5345622119816	25,3456221198157	2,1889400921659
500 m	348	0	0	0	0	0	0	0	0	1,14285714285714	16,8	0	57,7142857142857	21,8285714285714	1,6
500 m	318	0	0	0	0	0	0	0	0	0,80091533180778	0,11441647597254	0	26,2013729977117	64,8741418764302	0,11441647597254
500 m	290	0	0	0	0	0	0	0	0	9,25714285714286	8,45714285714286	0,342857142857143	22,2857142857143	53,8285714285714	2,85714285714286
500 m	198	0	0	0	0	0	1	0	0	22,9977116704805	56,6361556064073	6,40732265446224	0,5720823798627	0	12,8146453089245
500 m	185	0	0	0	0	0	1	0	0	0,690448791714614	0,345224395857307	0	32,3360184119678	65,8227848101266	0
500 m	42	0	1	0	0	0	0	0	0	39,7935779816514	12,3853211009174	0,229357798165138	20,4128440366972	12,3853211009174	14,2201834862385
500 m	184	0	0	0	0	0	1	0	0	0,114155251141553	0	0	41,0958904109589	58,675799086758	0
500 m	78	0	0	1	0	0	0	0	0	13,9908256880734	37,8440366972477	6,88073394495413	27,4082568807339	8,14220183486239	1,03211009174312
500 m	74	0	0	1	0	0	1	0	0	69,1954022988506	16,8965517241379	1,03448275862069	0	0	12,8735632183908
500 m	8	1	0	0	0	0	0	0	0	1,37299771167048	0	0	49,8855835240275	48,6270022883295	0
500 m	34	0	1	0	0	0	0	0	0	72,7586206896552	11,264367816092	0,804597701149425	0	0,114942528735632	15,0574712643678
500 m	177	0	0	0	0	0	1	0	0	0	0	0	97,0183486238532	2,98165137614679	0
500 m	10	1	0	0	0	0	0	0	0	4,46224256292906	10,7551487414188	0	52,5171624713959	26,3157894736842	1,02974828375286
500 m	207	0	0	0	0	0	1	1	0	14,7126436781609	31,4942528735632	0,344827586206897	34,0229885057471	13,5632183908046	3,67816091954023
500 m	40	0	1	0	0	0	0	0	0	5,16647531572905	7,57749712973594	0	49,1389207807118	38,1171067738232	0
500 m	76	0	0	1	0	0	0	0	0	4,8	1,71428571428571	0	60,9142857142857	32,1142857142857	0,457142857142857
500 m	186	0	0	0	0	0	1	0	0	4,46224256292906	0,34324942791762	0,22883295194508	39,9313501144165	53,3180778032037	1,37299771167048
500 m	11	1	0	0	0	0	0	0	0	31,8857142857143	42,9714285714286	0,457142857142857	7,88571428571429	2,4	14,4
500 m	149	0	0	0	0	0	1	0	0	37,3993095512083	29,9194476409666	1,61104718066743	21,9792865362486	9,09090909090909	0
500 m	146	0	0	0	0	0	1	0	0	6,18556701030928	58,5337915234822	2,17640320733104	25,6586483390607	3,55097365406644	0,343642611683849
500 m	145	0	0	0	0	0	1	0	0	13,3180252583238	37,5430539609644	14,9253731343284	16,8771526980482	8,03673938002296	8,7256027554535
500 m	13	1	0	0	0	0	0	0	0	78,1214203894616	1,26002290950745	2,86368843069874	0	0	17,7548682703322
500 m	346	0	0	0	0	0	0	0	0	11,2385321100917	82,5688073394495	4,81651376146789	0	0,114678899082569	0
500 m	82	0	0	1	0	0	0	0	0	48,8558352402746	17,9633867276888	0,5720823798627	0	0	32,6086956521739
500 m	150	0	0	0	0	0	1	0	0	13,8127853881279	38,8127853881279	5,36529680365297	33,2191780821918	3,31050228310502	5,47945205479452
500 m	221	0	0	0	0	0	1	0	0	49,8277841561424	21,8140068886338	2,29621125143513	0	0	26,0619977037887
500 m	12	1	0	0	0	0	0	0	0	31,5005727376861	13,745704467354	1,48911798396334	0	0	53,2646048109966
500 m	292	0	0	0	0	0	0	0	0	53,0216647662486	8,66590649942987	0,684150513112885	0	0	34,0935005701254
500 m	144	0	0	0	0	0	1	0	0	25,6880733944954	22,5917431192661	33,4862385321101	7,68348623853211	6,9954128440367	3,55504587155963
500 m	148	0	0	0	0	0	1	0	0	48,6206896551724	40,5747126436782	1,03448275862069	0	0	0
500 m	83	0	0	1	0	0	0	0	0	18,0045871559633	69,3807339449541	0,114678899082569	0,917431192660551	0	11,5825688073394
500 m	93	0	0	0	0	0	0	0	0	34,6727898966705	42,5947187141217	21,5843857634902	0	0	0
500 m	151	0	0	0	0	0	1	0	0	23,0769230769231	44,0872560275545	31,6877152698048	0	0	0
500 m	152	0	0	0	0	0	1	0	0	62,5429553264605	11,5693012600229	25,4295532646048	0	0	0,458190148911798
500 m	153	0	0	0	0	0	1	0	0	47,0790378006873	18,9003436426117	31,6151202749141	0	0,916380297823597	1,3745704467354
500 m	332	0	0	0	0	0	0	0	0	81,7241379310345	0,114942528735632	14,2528735632184	0	0	3,90804597701149
500 m	147	0	0	0	0	0	1	0	0	42,3825887743414	32,5315005727377	11,1111111111111	1,26002290950745	8,70561282932417	2,52004581901489
500 m	222	0	0	0	0	0	1	0	0	44,5589919816724	38,8316151202749	11,7983963344788	0	0	0
500 m	319	0	0	0	0	0	0	0	0	2,06896551724138	56,6666666666667	41,264367816092	0	0	0
500 m	220	0	0	0	0	0	1	0	0	20,6857142857143	67,2	8,57142857142857	0	1,14285714285714	0
500 m	338	0	0	0	0	0	0	0	0	30,5491990846682	27,3455377574371	16,8192219679634	0	0	25,2860411899313
500 m	99	0	0	0	0	0	0	0	0	10,5868814729574	38,5500575373993	8,17031070195627	7,47986191024166	31,1852704257768	0
500 m	9	1	0	0	0	0	0	0	0	60,1374570446735	17,0675830469645	4,58190148911798	0	0	18,213058419244
500 m	104	0	0	0	1	0	0	0	32,6436781609195	47,3563218390805	9,19540229885057	2,75862068965517	0	0	0
500 m	164	0	0	0	0	0	1	0	0	9,71428571428571	80,3428571428571	0,685714285714286	0,114285714285714	0	7,2
500 m	33	0	1	0	0	0	0	0	0	15,7290470723307	58,8978185993111	5,74052812858783	7,57749712973594	1,83696900114811	8,61079219288174
500 m	163	0	0	0	0	0	1	0	0	25,8323765786452	55,1090700344432	1,72215843857635	0	0	16,4179104477612
500 m	103	0	0	0	1	0	0	0	29,0470723306544	29,9655568312285	14,9253731343284	16,5327210103329	0	0	0
500 m	1	1	0	0	0	0	0	0	0	18,6926605504587	60,894495412844	2,63761467889908	0	0	14,5642201834862
500 m	162	0	0	0	0	0	1	0	0	45,0688073394495	24,5412844036697	2,06422018348624	0	0	28,3256880733945
500 m	356	0	0	0	0	0	0	0	0	24,0229885057471	30,3448275862069	2,98850574712644	0	0	42,6436781609195
500 m	2	1	0	0	0	0	0	0	0	9,25714285714286	25,8285714285714	2,51428571428571	0	0	62,4
500 m	141	0	0	0	0	0	1	0	0	3,55912743972445	48,9092996555683	6,54420206659013	30,9988518943743	6,42939150401837	3,55912743972445
500 m	161	0	0	0	0	0	1	0	0	23,6842105263158	45,9954233409611	3,08924485125858	0	0	25,629290617849
500 m	140	0	0	0	0	0	1	0	0	9,6	31,5428571428571	6,17142857142857	41,1428571428571	8,68571428571429	1,48571428571429
500 m	95	0	0	0	0	0	0	0	0	35,3279631760644	30,379746835443	19,6777905638665	0	11,1622554660529	0
500 m	92	0	0	0	0	0	0	0	0	17,2966781214204	39,5189003436426	20,8476517754868	14,8911798396334	1,48911798396334	5,49828178694158
500 m	154	0	0	0	0	0	1	0	0	25,9725400457666	5,1487414187643	62,4713958810069	0	0,5720823798627	5,83524027459954
500 m	139	0	0	0	0	0	1	0	0	27,0022883295195	44,3935926773455	12,7002288329519	5,26315789473684	0	8,81006864988558
500 m	165	0	0	0	0	0	1	0	0	14,3020594965675	55,9496567505721	4,0045766590389	16,1327231121281	5,83524027459954	2,8604118993135
500 m	102	0	0	0	1	0	0	0	0	10,9464082098062	22,5769669327252	46,9783352337514	14,3671607753706	1,02622576966933	2,85062713797035
500 m	138	0	0	0	0	0	1	0	0	11,2256586483391	34,8224513172967	25,085910652921	17,7548682703322	3,55097365406644	7,10194730813287
500 m	316	0	0	0	0	0	0	0	0	23,0857142857143	40,5714285714286	0,571428571428571	15,6571428571429	5,37142857142857	14,7428571428571
500 m	336	0	0	0	0	0	0	0	0	23,2265446224256	41,533180778032	0,68649885583524	14,7597254004577	5,03432494279176	14,7597254004577
500 m	210	0	0	0	0	0	1	0	0	33,4478808705613	26,5750286368843	13,4020618556701	0	24,3986254295533	2,17640320733104
500 m	208	0	0	0	0	0	1	0	0	1,60366552119129	32,6460481099656	0,229095074455899	10,8820160366552	51,4318442153494	0
500 m	98	0	0	0	0	0	1	0	0	6,66666666666667	70,4597701149425	2,52873563218391	14,1379310344828	0,919540229885057	5,17241379310345
500 m	209	0	0	0	0	0	1	0	0	20,2517162471396	15,1029748283753	38,4439359267735	7,4370709382151	12,929061784897	0,5720823798627
500 m	28	0	0	0	0	0	0	0	0	3,89908256880734	0,802752293577982	0	33,4862385321101	60,6651376146789	0
500 m	335	0	0	0	0	0	0	0	0	49,1389207807118	30,8840413318025	10,2181400688863	0	0	9,75889781859931
500 m	27	0	0	0	0	0	0	0	0	28,8174512055109	35,5912743972445	9,75889781859931	0,229621125143513	0,114810562571757	25,48794489093
500 m	187	0	0	0	0	0	1	0	0	29,5402298850575	30,1149425287356	9,88505747126437	0,689655172413793	0,114942528735632	29,6551724137931
500 m	200	0	0	0	0	0	1	0	0	43,9497716894977	29,7945205479452	15,9817351598174	0	0	10,2739726027397
500 m	188	0	0	0	0	0	1	0	0	14,105504587156	59,9770642201835	9,63302752293578	0	0	16,2844036697248
500 m	199	0	0	0	0	0	1	0	0	20,5949656750572	39,4736842105263	25,858123569794	7,55148741418764	0,68649885583524	5,26315789473684
500 m	189	0	0	0	0	0	1	0	0	13,5166093928981	46,8499427262314	8,70561282932417	0,916380297823597	0,229095074455899	29,438717067583
500 m	307	0	0	0	0	0	0	0	0	85,2064220183486	6,19266055045872	0,344036697247706	0	0	8,25688073394495
500 m	291	0	0	0	0	0	0	0	0	78,4403669724771	11,5825688073394	0,688073394495413	0	0	9,28899082568807
500 m	127	0	0	0	0	1	0	0	0	44,7368421052632	38,4439359267735	6,06407322654462	0	0	9,95423340961098
500 m	202	0	0	0	0	0	1	0	0,342465753424658	13,3561643835616	22,6027397260274	52,3972602739726	6,7351598173516	1,82648401826484	2,73972602739726
500 m	39	0	1	0	0	0	0	0	0	26,865671641791	8,61079219288174	0	8,95522388059701	55,5683122847302	0
500 m	349	0	0	0	0	0	0	0	0	14,187643020595	5,03432494279176	78,2608695652174	2,05949656750572	0	0,45766590389016
500 m	211	0	0	0	0	0	1	0	0	1,49253731343284	28,7026406429392	0,459242250287026	49,5981630309989	17,2215843857635	0,918484500574053
500 m	129	0	0	0	0	1	0	0	0	23,5697940503432	66,8192219679634	0,68649885583524	1,25858123569794	0,91533180778032	5,26315789473684
500 m	201	0	0	0	0	0	1	0	0	12,3569794050343	72,3112128146453	5,720823798627	3,08924485125858	0,80091533180778	5,1487414187643
500 m	212	0	0	0	0	0	1	0	0	30,1260022909507	36,0824742268041	4,46735395189003	21,3058419243986	1,94730813287514	3,43642611683849
500 m	41	0	1	0	1	0	0	0	0	44,7004608294931	20,5069124423963	20,1612903225806	4,83870967741935	3,45622119815668	5,87557603686636
500 m	38	0	1	0	0	0	0	0	0	34,5537757437071	8,0091533180778	42,4485125858124	0	0	14,9885583524027
500 m	235	0	0	0	0	0	1	0	0	64,3348623853211	22,1330275229358	0,229357798165138	2,17889908256881	1,49082568807339	6,42201834862385
500 m	229	0	0	0	0	0	1	0	0	29,0617848970252	32,0366132723112	28,8329519450801	0	0	10,0686498855835
500 m	228	0	0	0	0	0	1	0	0	14,1542002301496	27,8481012658228	51,3233601841197	0	0	6,67433831990794
500 m	236	0	0	0	0	0	1	0	0	69,3012600229095	19,0148911798396	8,24742268041237	0	0,11454753722795	3,09278350515464
500 m	100	0	0	0	0	0	0	0	0	32,2285714285714	31,6571428571429	30,9714285714286	0	0	5,14285714285714
500 m	230	0	0	0	0	0	1	0	0	34,6330275229358	34,0596330275229	21,5596330275229	0	0	6,76605504587156
500 m	231	0	0	0	0	0	1	0	0	69,1867124856816	5,26918671248568	16,3802978235968	0,11454753722795	0	6,98739977090493
500 m	81	0	0	1	0	0	0	0	0	20,8	54,1714285714286	21,4857142857143	0,8	0	2,62857142857143
500 m	227	0	0	0	0	0	1	0	0	50,5720823798627	26,0869565217391	14,5308924485126	0	0,91533180778032	4,46224256292906
500 m	85	0	0	1	0	0	1	0	0	67,3938002296211	3,67393800229621	21,0103329506315	0	0	7,92192881745121
500 m	280	0	0	0	0	0	0	1	0	14,41647597254	44,0503432494279	0,91533180778032	9,38215102974828	26,3157894736842	0
500 m	226	0	0	0	0	0	1	0	0	56,815578465063	30,2405498281787	3,09278350515464	0	0,801832760595647	0,343642611683849
500 m	234	0	0	0	0	0	1	0	0	61,6532721010333	7,92192881745121	19,7474167623421	0	0	10,6773823191734
500 m	114	0	0	0	1	0	0	0	5,73394495412844	84,2889908256881	5,38990825688073	3,78440366972477	0	0	0,573394495412844
500 m	218	0	0	0	0	0	1	0	0	30,654420206659	58,2089552238806	2,41102181400689	0,459242250287026	0,114810562571757	8,15154994259472
500 m	320	0	0	0	0	0	0	0	0	58,7155963302752	23,394495412844	15,2522935779817	0	0	0,114678899082569
500 m	86	0	0	1	0	0	1	0	0	43,1034482758621	43,1034482758621	3,90804597701149	0	0	0,344827586206897
500 m	113	0	0	0	1	0	0	0	8,34285714285714	69,1428571428571	14,4	7,31428571428571	0	0	0,342857142857143
500 m	282	0	0	0	0	0	0	1	0	53,0355097365407	37,9152348224513	1,03092783505155	0	0	2,63459335624284
500 m	217	0	0	0	0	0	1	0	8,49598163030999	65,556831228473	15,3846153846154	9,87370838117107	0	0	0,229621125143513
500 m	281	0	0	0	0	0	0	1	0	49,3103448275862	35,7471264367816	0,229885057471264	0	0	0,689655172413793
500 m	223	0	0	0	0	0	1	0	0	78,110599078341	17,5115207373272	0	0	0	0,115207373271889
500 m	225	0	0	0	0	0	1	0	0	58,2758620689655	28,5057471264368	12,7586206896552	0	0,114942528735632	0,229885057471264
500 m	130	0	0	0	0	1	0	0	0	69,3103448275862	16,4367816091954	12,4137931034483	0	0,114942528735632	0,114942528735632
500 m	219	0	0	0	0	0	1	0	0	1,72413793103448	82,0689655172414	3,79310344827586	10,3448275862069	0,459770114942529	1,49425287356322
500 m	132	0	0	0	0	1	0	0	0	70,7093821510297	23,4553775743707	2,63157894736842	0	0	1,94508009153318
500 m	135	0	0	0	0	1	0	0	0	51,7162471395881	15,1029748283753	25,858123569794	5,26315789473684	0	2,05949656750572
500 m	84	0	0	1	0	1	1	0	0	80	17,3714285714286	2,62857142857143	0	0	0
500 m	112	0	0	0	1	0	0	0	0	30,3550973654066	48,9117983963345	4,69644902634593	15,3493699885452	0	0,687285223367698
500 m	238	0	0	0	0	0	1	0	0	85,3881278538813	0,91324200913242	3,31050228310502	0	0	0
500 m	239	0	0	0	0	0	1	0	0	83,448275862069	14,5977011494253	0,459770114942529	0	0	0,114942528735632
500 m	70	0	1	0	0	0	0	0	0	63,2302405498282	21,7640320733104	3,32187857961054	0	0	11,6838487972509
500 m	284	0	0	0	0	0	0	1	0	69,4063926940639	6,62100456621005	0,228310502283105	0	0,228310502283105	1,36986301369863
500 m	14	1	0	0	0	0	0	0	0	63,9908256880734	1,26146788990826	30,9633027522936	0,917431192660551	0,688073394495413	2,17889908256881
500 m	111	0	0	0	1	0	0	0	0	24,1142857142857	4,68571428571429	65,0285714285714	2,51428571428571	2,28571428571429	1,37142857142857
500 m	331	0	0	0	0	0	0	0	0	45,0688073394495	33,1422018348624	7,3394495412844	0	0	14,2201834862385
500 m	325	0	0	0	0	0	0	0	0	66,4375715922108	23,8258877434135	0	0	0	9,73654066437572
500 m	21	1	0	0	0	0	0	0	0	83,2951945080091	14,7597254004577	0	0	0	1,94508009153318
500 m	71	0	1	0	0	0	0	0	0	69,4508009153318	10,4118993135011	12,3569794050343	0	0	7,78032036613272
500 m	72	0	1	0	0	0	1	0	0	74,9144811858609	12,0866590649943	9,35005701254276	0	0	3,64880273660205
500 m	275	0	0	0	0	0	1	0	0	58,695652173913	8,81006864988558	6,52173913043478	0	0	25,9725400457666
500 m	216	0	0	0	0	0	1	0	0	29,4520547945205	18,1506849315068	41,5525114155251	8,56164383561644	0	2,28310502283105
500 m	25	1	0	0	0	0	1	0	0	57,7803203661327	10,8695652173913	10,9839816933638	0	0	20,3661327231121
500 m	273	0	0	0	0	0	1	0	0	88,0870561282932	2,63459335624284	0,458190148911798	0	0	8,82016036655212
500 m	69	0	1	0	0	0	0	0	0	95,5223880597015	0,34443168771527	1,95177956371986	0	0	2,18140068886338
500 m	68	0	1	0	0	0	0	0	0	99,6571428571429	0	0,342857142857143	0	0	0
500 m	298	0	0	0	0	0	0	0	0	100	0	0	0	0	0
500 m	340	0	0	0	0	0	0	0	0	76,8878718535469	14,3020594965675	0,11441647597254	0	0	8,69565217391304
500 m	309	0	0	0	0	0	0	0	0	29,0950744558992	7,44558991981672	60,7101947308133	0	0	2,63459335624284
500 m	110	0	0	0	1	0	0	0	0	34,7826086956522	4,0045766590389	58,2379862700229	0	0	2,97482837528604
500 m	341	0	0	0	0	0	0	0	0	100	0	0	0	0	0
500 m	297	0	0	0	0	0	0	0	0	99,7716894977169	0	0,228310502283105	0	0	0
500 m	67	0	1	0	0	0	0	0	0	100	0	0	0	0	0
500 m	264	0	0	0	0	0	1	0	0	57,5688073394495	15,2522935779817	14,7935779816514	0	0	11,8119266055046
500 m	63	0	1	0	0	0	0	0	0	97,2571428571429	0	2,74285714285714	0	0	0
500 m	24	1	1	0	0	0	1	0	0	96,5635738831615	0,229095074455899	3,09278350515464	0	0	0,11454753722795
500 m	62	0	1	0	0	0	0	0	0	97,1395881006865	0	2,8604118993135	0	0	0
500 m	65	0	1	0	0	0	0	0	0	96,0964408725603	0	3,90355912743972	0	0	0
500 m	66	0	1	0	0	0	0	0	0	98,7399770904926	0,916380297823597	0,229095074455899	0	0	0,11454753722795
500 m	61	0	1	0	0	0	0	0	0	100	0	0	0	0	0
500 m	246	0	0	0	0	0	1	0	0	63,1034482758621	15,4022988505747	10	0,114942528735632	0	7,93103448275862
500 m	263	0	0	0	0	0	1	0	0	72,6750861079219	12,6291618828932	3,09988518943743	0	0	11,5958668197474
500 m	134	0	0	0	0	1	0	0	0	80,8045977011494	11,7241379310345	3,2183908045977	0	0	3,79310344827586
500 m	80	0	0	1	0	0	0	0	0	84,2889908256881	6,65137614678899	0,688073394495413	0	0	7,45412844036697
500 m	270	0	0	0	0	0	1	0	0	100	0	0	0	0	0
500 m	215	0	0	0	0	0	1	0	0	62,8995433789954	23,4018264840183	2,28310502283105	0	0	10,7305936073059
500 m	50	0	1	0	0	0	0	0	0	60,6857142857143	8,57142857142857	7,31428571428571	0	0	23,4285714285714
500 m	133	0	0	0	0	1	0	0	0	60,3665521191294	1,94730813287514	24,5131729667812	0	0	13,1729667812142
500 m	91	0	0	1	0	0	0	0	0	100	0	0	0	0	0
500 m	23	1	1	0	0	0	1	0	0	100	0	0	0	0	0
500 m	289	0	0	0	0	0	0	1	0	56,2929061784897	10,7551487414188	14,187643020595	0	0	18,7643020594966
500 m	350	0	0	0	0	0	0	0	0	62,5858123569794	32,3798627002288	0,11441647597254	0,91533180778032	0	3,20366132723112
500 m	59	0	1	0	0	0	0	0	0	99,8854524627721	0	0,11454753722795	0	0	0
500 m	57	0	1	0	0	0	0	0	0	100	0	0	0	0	0
500 m	268	0	0	0	0	0	1	0	0	100	0	0	0	0	0
500 m	213	0	0	0	0	0	1	0	0	22,680412371134	60,5956471935853	0,916380297823597	0	0	15,807560137457
500 m	56	0	1	0	0	0	0	0	0	99,7706422018349	0	0,229357798165138	0	0	0
500 m	49	0	1	1	0	0	0	0	0	70,4128440366973	13,302752293578	1,72018348623853	0	0	14,5642201834862
500 m	55	0	1	0	0	0	0	0	0	99,8855835240275	0	0,11441647597254	0	0	0
500 m	337	0	0	0	0	0	0	0	0	61,8556701030928	6,87285223367698	4,23825887743414	0	0	27,0332187857961
500 m	247	0	0	0	0	0	1	0	0	76,2614678899083	2,75229357798165	12,0412844036697	0	0	2,17889908256881
500 m	60	0	1	0	0	0	1	0	0	99,3087557603687	0	0,691244239631336	0	0	0
500 m	295	0	0	0	0	0	0	0	0	99,8849252013809	0	0,115074798619102	0	0	0
500 m	214	0	0	0	0	0	1	0	0	61,6091954022989	1,49425287356322	28,3908045977011	0	0	8,50574712643678
500 m	355	0	0	0	0	0	0	0	0	98,9643268124281	0	1,03567318757192	0	0	0
500 m	267	0	0	0	0	0	1	0	0	100	0	0	0	0	0
500 m	54	0	1	0	0	0	0	0	0	100	0	0	0	0	0
500 m	53	0	1	0	0	0	1	0	0	100	0	0	0	0	0
500 m	22	1	0	0	0	0	1	0	0	100	0	0	0	0	0
500 m	52	0	1	0	0	0	0	0	0	100	0	0	0	0	0
500 m	351	0	0	0	0	0	0	0	0	79,8165137614679	2,63761467889908	0	0	0	17,545871559633
500 m	51	0	1	0	0	0	0	0	0	100	0	0	0	0	0
500 m	262	0	0	0	0	0	1	0	0	49,8853211009174	33,8302752293578	5,1605504587156	0	0	11,0091743119266
500 m	258	0	0	0	0	0	1	0	0	9,38215102974828	85,812356979405	3,08924485125858	0,68649885583524	0	0,91533180778032
500 m	259	0	0	0	0	0	1	0	0	33,4098737083812	55,5683122847302	0,459242250287026	0	0	10,2181400688863
500 m	354	0	0	0	0	0	0	0	0	72,7898966704937	19,2881745120551	0,68886337543054	0	0	6,31458094144661
500 m	122	0	0	0	1	0	0	0	0	68,8073394495413	14,7935779816514	1,49082568807339	0	0	14,9082568807339
500 m	30	0	0	0	0	0	0	1	0	49,3670886075949	43,0379746835443	0,115074798619102	1,72612197928654	0	5,52359033371692
500 m	260	0	0	0	0	0	1	0	0	59,3570608495982	25,1435132032147	3,21469575200919	6,65901262916188	0,229621125143513	5,16647531572905
500 m	31	0	0	0	0	0	1	0	0	81,0068649885583	0	18,9931350114416	0	0	0
500 m	20	1	0	0	0	0	0	0	0	94,0298507462687	0,229621125143513	4,93685419058553	0	0	0,803673938002296
500 m	48	0	1	0	0	0	0	0	0	74,1122565864834	5,49828178694158	16,7239404352806	0	0	3,66552119129439
500 m	15	1	0	0	0	0	0	0	0	67,1641791044776	6,54420206659013	9,18484500574053	0	0	16,8771526980482
500 m	305	0	0	0	0	0	0	0	0	67,6639815880322	17,8365937859609	4,02761795166858	0	0	10,4718066743383
500 m	241	0	0	0	0	0	1	0	0	38,0297823596793	10,1947308132875	18,6712485681558	16,6093928980527	0,572737686139748	15,922107674685
500 m	240	0	0	0	0	0	1	0	0	31,3142857142857	40,3428571428571	4,22857142857143	0	0	24,1142857142857
500 m	123	0	0	0	1	0	0	0	8,61079219288174	68,7715269804822	2,29621125143513	18,9437428243398	0	0	0,229621125143513
500 m	47	0	1	0	0	0	0	0	0	56,5017261219793	20,0230149597238	10,7019562715765	5,06329113924051	4,8331415420023	0
500 m	310	0	0	0	0	0	0	0	0	60,9896432681243	2,53164556962025	34,4073647871116	0	0	1,72612197928654
500 m	352	0	0	0	0	0	0	0	0	64,8339060710195	2,97823596792669	27,1477663230241	0	0	5,04009163802978
500 m	328	0	0	0	0	0	0	0	0	79,3103448275862	5,40229885057471	5,40229885057471	0	0	9,88505747126437
500 m	115	0	0	0	1	0	0	0	0	87,6146788990826	3,78440366972477	1,72018348623853	0	0	6,88073394495413
500 m	116	0	0	0	1	0	0	0	0	88,4306987399771	1,26002290950745	7,44558991981672	0	0	2,86368843069874
500 m	44	0	1	0	0	1	0	0	0	58,0275229357798	13,5321100917431	14,3348623853211	4,81651376146789	0	9,28899082568807
500 m	19	1	0	0	1	0	1	0	0	82,2857142857143	4	6,17142857142857	0	0	7,54285714285714
500 m	339	0	0	0	0	0	0	0	0	82,1510297482837	5,03432494279176	3,08924485125858	0	0	9,7254004576659
500 m	286	0	0	0	0	0	0	1	0	44,9308755760369	12,5576036866359	16,2442396313364	11,6359447004608	7,6036866359447	5,52995391705069
500 m	249	0	0	0	0	0	1	0	0	72,1649484536082	5,95647193585338	10,8820160366552	7,56013745704467	1,48911798396334	1,94730813287514
500 m	118	0	0	0	1	0	0	0	0	57,8465063001145	18,6712485681558	0,687285223367698	0	0	22,794959908362
500 m	18	1	0	0	0	0	0	0	0	79,1523482245132	5,61282932416953	0,229095074455899	0	0	15,0057273768614
500 m	250	0	0	0	0	0	1	0	0	82,6636050516648	2,75545350172216	13,7772675086108	0	0,574052812858783	0,229621125143513
500 m	283	0	0	0	0	0	0	1	0	88,1609195402299	1,26436781609195	4,36781609195402	0	0	6,20689655172414
500 m	121	0	0	0	1	0	0	1	4,46224256292906	74,0274599542334	0,45766590389016	0	0	0	0
500 m	117	0	0	0	1	0	0	0	2,52583237657865	47,646383467279	27,0952927669346	1,60734787600459	4,47761194029851	4,24799081515499	9,98851894374282
500 m	120	0	0	0	1	0	0	0	38,8316151202749	30,0114547537228	2,74914089347079	0	0	0	0
500 m	87	0	0	1	0	0	1	0	0	69,7353279631761	22,6697353279632	0,575373993095512	0	0	5,86881472957422
500 m	242	0	0	0	0	0	1	0	0	82,837528604119	8,12356979405034	1,94508009153318	0	0	7,09382151029748
500 m	29	0	0	0	0	0	0	0	0	24,7126436781609	22,2988505747126	42,6436781609195	0	0	10,3448275862069
500 m	245	0	0	0	0	0	1	0	0	58,9449541284404	19,3807339449541	9,86238532110092	0	0	10,894495412844
500 m	45	0	1	0	0	0	0	0	0	75,0574712643678	7,35632183908046	1,72413793103448	3,44827586206897	8,73563218390805	0,459770114942529
500 m	137	0	0	0	0	1	1	0	3,21469575200919	78,9896670493685	14,1216991963261	0,574052812858783	0	0	0,114810562571757
500 m	311	0	0	0	0	0	0	0	0	81,4220183486239	13,6467889908257	0,458715596330275	0	0	3,55504587155963
500 m	253	0	0	0	0	0	1	0	0	50,057273768614	29,8969072164948	4,23825887743414	8,59106529209622	5,04009163802978	1,94730813287514
500 m	16	1	0	0	0	0	0	0	0	98,8558352402746	1,1441647597254	0	0	0	0
500 m	88	0	0	1	0	0	0	0	0	37,6861397479954	15,6930126002291	42,6116838487972	0,801832760595647	1,1454753722795	2,06185567010309
500 m	353	0	0	0	0	0	0	0	0	33,2951945080092	6,52173913043478	58,8100686498856	0	0	1,37299771167048
500 m	251	0	0	0	0	0	1	0	0	53,5632183908046	27,9310344827586	3,44827586206897	0	0	15,0574712643678
500 m	330	0	0	0	0	0	0	0	0	30,091533180778	10,1830663615561	56,4073226544622	0	0	3,31807780320366
500 m	46	0	1	0	0	0	0	0	0	66,4367816091954	19,8850574712644	2,75862068965517	0	0	10,5747126436782
500 m	17	1	0	0	0	0	0	0	0	70,264064293915	14,3513203214696	0,918484500574053	0	0	14,4661308840413
500 m	254	0	0	0	0	0	1	0	0	66,0550458715596	23,8532110091743	0,802752293577982	0	0	9,1743119266055
500 m	252	0	0	0	0	0	1	0	0	52,5287356321839	21,6091954022989	4,82758620689655	0	0	21,0344827586207
500 m	255	0	0	0	0	0	1	1	32,648401826484	52,7397260273973	4,45205479452055	3,99543378995434	0	0	6,05022831050228
500 m	89	0	0	1	0	0	0	0	0	20,7093821510297	12,4713958810069	40,1601830663616	11,5560640732265	0,45766590389016	14,5308924485126
500 m	313	0	0	0	0	0	0	0	0,229357798165138	27,1788990825688	57,454128440367	7,56880733944954	0	0	7,56880733944954
500 m	322	0	0	0	0	0	0	0	0	64,187643020595	10,6407322654462	21,0526315789474	0	0	4,11899313501144
500 m	256	0	0	0	0	0	1	0	0	79,0378006872852	0,11454753722795	20,8476517754868	0	0	0
500 m	257	0	0	0	0	0	1	0	0	35,0114416475973	0,45766590389016	64,5308924485126	0	0	0
1 km	94	0	0	0	0	0	0	0	0	33,3142037302726	27,6901004304161	8,35007173601148	0	0,0573888091822095	30,3012912482066
1 km	160	0	0	0	0	0	1	0	0	31,4416738320436	46,2883347664087	2,55087417598166	1,03181427343078	0,143307537976498	16,365720836916
1 km	159	0	0	0	0	0	1	0	0	35,4256233877902	47,0335339638865	1,57638291774147	1,40441387216968	0,229292060762396	11,5219260533104
1 km	156	0	0	0	0	0	1	0	0	23,0393565067509	38,4946854352198	0,57454754380925	7,61275495547256	17,6098822177535	0,373455903476013
1 km	157	0	0	0	0	0	1	0	0	27,0045819014891	54,3241695303551	5,69873997709049	2,4914089347079	0,572737686139748	8,70561282932417
1 km	158	0	0	0	0	0	1	0	0	39,810834049871	44,5399828030954	1,89165950128977	1,86299799369447	0,286615075952995	8,94239036973345
1 km	105	0	0	0	1	0	0	0	0	14,0772532188841	53,1902718168813	1,63090128755365	12,6466380543634	7,38197424892704	8,58369098712446
1 km	32	0	1	0	0	0	0	0	0	27,0177447052089	39,3817973669147	10,5895821408128	6,15340583858042	4,779622209502	11,276473955352
1 km	142	0	0	0	0	0	1	0	0	27,8589853826311	32,3301805674978	11,3499570077386	5,21639438234451	4,24190312410433	18,2287188306105
1 km	155	0	0	0	0	1	1	1	0	31,2320916905444	30,4011461318052	36,0171919770774	0	0	0,286532951289398
1 km	314	0	0	0	0	0	0	0	0	66,2560870810656	11,4293898596391	2,4348324262389	2,92179891148668	0,200515611572615	16,7000859352621
1 km	166	0	0	0	0	0	1	0	0,0572737686139748	26,5463917525773	67,9266895761741	2,09049255441008	0	2,06185567010309	0,0286368843069874
1 km	143	0	0	0	0	0	1	0	0	67,8980526918671	13,3161512027491	0,744558991981672	0,715922107674685	0	17,2394043528064
1 km	278	0	0	0	0	0	0	1	0,057323015190599	29,2060762396102	58,7847520779593	3,46804241903124	0,0286615075952995	4,67182573803382	0,143307537976498
1 km	306	0	0	0	0	0	0	0	0,057323015190599	25,2221266838636	64,6603611349957	3,26741186586414	0,057323015190599	4,52851820005732	0,057323015190599
1 km	191	0	0	0	0	0	1	0	0	51,503006012024	32,4363011737761	9,96278270827369	0	0	0
1 km	190	0	0	0	0	0	1	0	2,49212260097393	58,0922371813234	10,426811801776	1,7473503294185	0	0	0
1 km	126	0	0	0	0	1	0	0	0	36,3532110091743	9,28899082568807	0,716743119266055	27,4082568807339	19,2373853211009	6,50802752293578
1 km	334	0	0	0	0	0	0	0	0	48,1077981651376	40,5676605504587	3,81307339449541	0	6,7947247706422	0,229357798165138
1 km	172	0	0	0	0	0	1	0	0	27,4678111587983	9,35622317596567	0,572246065808298	32,3891273247496	25,2360515021459	4,40629470672389
1 km	174	0	0	0	0	0	1	0	0	15,7985117344018	7,75615340583858	0,20034344590727	39,2673153978248	33,7721808815112	2,6044647967945
1 km	171	0	0	0	0	0	1	0	0	14,5887073660075	16,1077672685583	2,29292060762396	31,0117512181141	32,0435654915449	3,46804241903124
1 km	106	0	0	0	1	0	0	0	0	35,3413654618474	41,8818129661503	16,4945496270797	0	4,01606425702811	0,0860585197934595
1 km	125	0	0	0	0	1	0	0	0	4,53371592539455	35,896700143472	0,200860832137733	31,0473457675753	25,2510760401722	2,20946915351506
1 km	96	0	0	0	0	0	0	0	2,32424677187948	2,75466284074605	17,8766140602582	0	39,167862266858	36,1836441893831	1,37733142037303
1 km	170	0	0	0	0	0	1	0	0,601202404809619	2,29029487546522	19,4675064414543	0	35,6999713713141	40,1374176925279	1,17377612367592
1 km	192	0	0	0	0	0	1	0	0	35,4995705697108	45,6341253936444	13,9994274262811	0,0858860578299456	3,2064128256513	0
1 km	107	0	0	0	1	0	0	0	0	46,3896848137536	38,5386819484241	11,5759312320917	0	1,51862464183381	0
1 km	4	1	0	0	0	0	0	0	0	1,62903686767648	9,08831094598457	0	36,9534152615033	50,1000285795942	0,0285795941697628
1 km	3	1	0	0	0	0	0	0	0	1,6890924706556	7,1571714858288	0	36,2725450901804	52,2187231606069	0,0286286859433152
1 km	6	1	0	0	0	0	0	0	0	0,371853546910755	1,45881006864989	0	38,5011441647597	57,4656750572082	0,22883295194508
1 km	167	0	0	0	0	0	1	0	0	0,85812356979405	1,54462242562929	0	41,3615560640732	53,1464530892449	0,200228832951945
1 km	168	0	0	0	0	0	1	0	0	0	23,4787600459242	0	49,5981630309989	22,5602755453502	0
1 km	108	0	0	0	1	0	0	0	0	52,6737203317129	39,519588218473	4,46096654275093	0	0	0,0285959393766085
1 km	169	0	0	0	0	0	1	0	0	3,20824978516184	5,98682325981094	0	30,0773417358923	58,9802348897164	0,658837009452879
1 km	5	1	0	0	0	0	1	0	0	0,143102461362335	0	0	42,9021179164282	56,0389238694906	0,0572409845449342
1 km	179	0	0	0	0	0	1	0	0	42,144495412844	32,3967889908257	3,81307339449541	0	0	21,4162844036697
1 km	204	0	0	0	0	0	1	0	0	20,7449856733524	69,054441260745	1,11747851002865	2,03438395415473	6,0458452722063	0,315186246418338
1 km	36	0	1	0	0	0	0	0	2,32624928202183	7,03618609994256	0	0	2,95807007466973	85,8701895462378	0,0287191269385411
1 km	178	0	0	0	0	0	1	0	0	54,8738532110092	27,4082568807339	2,89564220183486	0	0	13,8761467889908
1 km	315	0	0	0	0	0	0	0	2,15022935779817	5,18922018348624	0	0	7,82683486238532	83,4288990825688	0,0286697247706422
1 km	181	0	0	0	0	0	1	0	1,89220183486239	4,81651376146789	0	0	8,57224770642202	83,3715596330275	0,0286697247706422
1 km	183	0	0	0	0	0	1	0	0	3,28759291023442	2,57289879931389	0,142938822184105	24,8141795311607	67,0097198399085	0,314465408805031
1 km	37	0	1	1	0	0	1	0	0	1,80567497850387	0	0	15,5631986242476	81,7139581541989	0,057323015190599
1 km	35	0	1	0	0	0	0	0	4,66514024041213	10,9902690326274	0	0	5,23755008586148	77,2753291356611	0,0572409845449342
1 km	326	0	0	0	0	0	0	0	0	47,2055030094583	27,6010318142734	8,45514474061336	0	0	16,4803668672972
1 km	205	0	0	0	0	0	1	0	0	48,62148190695	45,8931648477886	1,17748420448018	0	0	0,0287191269385411
1 km	7	1	0	0	0	0	0	0	0	57,2615296476654	31,7101117158407	3,52334574620453	0	0	6,55972500716127
1 km	79	0	0	1	0	0	0	0	0	35,4995705697108	53,2779845405096	2,06126538791869	0,65845977669625	3,80761523046092	2,43343830518179
1 km	206	0	0	0	0	0	1	0	0	34,269340974212	53,9541547277937	1,14613180515759	0,487106017191977	6,6189111747851	1,86246418338109
1 km	180	0	0	0	0	0	1	0	0,687876182287188	1,14646030381198	0,0286615075952995	0	18,2573803382058	75,2937804528518	0,114646030381198
1 km	128	0	0	0	0	1	0	0	0,229489386115892	30,6368330464716	46,7871485943775	17,4411933448078	0	0	1,14744693057946
1 km	194	0	0	0	0	0	1	0	0	22,3081328751432	49,5990836197022	21,2772050400916	3,12142038946163	0,544100801832761	1,31729667812142
1 km	77	0	0	1	0	0	1	0	0	31,52018322359	50,9304322931577	9,93415402233038	0,744345834526195	2,69109647867163	1,37417692527913
1 km	195	0	0	0	0	0	1	0	0	17,8745345173303	52,2199942709825	8,70810655972501	10,6273274133486	9,68203953022057	0,171870524205099
1 km	196	0	0	0	0	0	1	0	0	17,4385363064608	52,229845626072	10,6918238993711	9,74842767295597	8,86220697541452	0,171526586620926
1 km	197	0	0	0	0	0	1	0	0	18,9684813753582	70,5157593123209	8,25214899713467	0,0286532951289398	0,515759312320917	0,0573065902578797
1 km	345	0	0	0	0	0	0	0	0	8,98683457355467	17,8019461934745	1,65998855180309	40,440755580996	28,1339439038351	1,88895248998283
1 km	348	0	0	0	0	0	0	0	0	9,00745840504877	13,9414802065404	2,78255880665519	42,4268502581756	28,8582903040734	2,29489386115892
1 km	318	0	0	0	0	0	0	0	0	0,515907136715391	1,89165950128977	0	30,9830897105188	56,4918314703353	0,0286615075952995
1 km	290	0	0	0	0	0	0	0	0	17,5745412844037	13,3887614678899	0,430045871559633	21,3302752293578	42,545871559633	3,35435779816514
1 km	198	0	0	0	0	0	1	0	0	23,591649985702	56,0194452387761	5,60480411781527	3,37432084643981	0,743494423791822	8,86474120674864
1 km	185	0	0	0	0	0	1	0	0	1,91592793823277	6,20531884472405	0	35,8021160995139	52,7881040892193	0,0285959393766085
1 km	42	0	1	0	0	0	0	0	0	30,3238750358269	20,5216394382345	0,60189165950129	17,9134422470622	14,3020922900545	13,6142161077673
1 km	184	0	0	0	0	0	1	0	0	1,2051649928264	2,23816355810617	0	43,6441893830703	51,8507890961263	0
1 km	78	0	0	1	0	0	0	0	0	19,7594501718213	41,3802978235968	13,3734249713631	11,4833906071019	3,29324169530355	2,83505154639175
1 km	74	0	0	1	0	0	1	0	0	76,3240767248783	12,4821070712854	1,14514743773261	0	0,0286286859433152	9,90552533638706
1 km	8	1	0	0	0	0	0	0	0	0,458058975093043	0	0	45,6627540795877	50,586888061838	0
1 km	34	0	1	0	0	0	0	0	0	80,017177211566	10,3635843114801	0,65845977669625	0	0,458058975093043	8,24506155167478
1 km	177	0	0	0	0	0	1	0	0	0,0572901747350329	0	0	86,8805499856775	12,6324835290748	0
1 km	10	1	0	0	0	0	0	0	0	7,61741122565865	21,4776632302405	0	47,3367697594502	17,8121420389462	3,78006872852234
1 km	207	0	0	0	0	0	1	1	0	21,2034383954155	27,5071633237822	0,200573065902579	30,1146131805158	11,6905444126074	7,07736389684814
1 km	40	0	1	0	0	0	0	0	0	6,44329896907217	9,07789232531501	0,0286368843069874	48,6254295532646	34,6792668957617	0,65864833906071
1 km	76	0	0	1	0	0	0	0	0	2,26750861079219	2,6406429391504	0	61,1079219288175	33,3811710677382	0,143513203214696
1 km	186	0	0	0	0	0	1	0	0	6,19977037887486	0,774971297359357	0,114810562571757	38,8346727898967	52,0952927669346	1,26291618828932
1 km	11	1	0	0	0	0	0	0	0	21,1009174311927	40,5389908256881	0,544724770642202	17,6892201834862	7,68348623853211	11,4965596330275
1 km	149	0	0	0	0	0	1	0	0	24,9785161844744	41,3062159839588	4,38269836723002	22,8014895445431	3,23689487252936	3,29418504726439
1 km	146	0	0	0	0	0	1	0	0	10,4345340194397	47,7415666094911	13,4648370497427	19,0680388793596	3,85934819897084	1,6295025728988
1 km	145	0	0	0	0	0	1	0	0	13,2740825688073	41,4850917431193	10,6938073394495	18,8073394495413	9,00229357798165	3,89908256880734
1 km	13	1	0	0	0	0	0	0	0	65,1202749140894	2,43413516609393	4,23825887743414	0	0	28,2073310423826
1 km	346	0	0	0	0	0	0	0	0	23,7181323403036	64,394156402177	9,79661987969063	0	0,401031223145231	0
1 km	82	0	0	1	0	0	0	0	0	52,6044647967945	17,0291929021179	5,09444762449914	0	0	25,2718946765884
1 km	150	0	0	0	0	0	1	0	0	17,9083094555874	40,4297994269341	8,02292263610315	23,323782234957	8,51002865329513	1,48997134670487
1 km	221	0	0	0	0	0	1	0	0	47,6394849785408	20,3719599427754	3,86266094420601	0	0	28,068669527897
1 km	12	1	0	0	0	0	0	0	0	49,6272935779817	7,3394495412844	4,04243119266055	0	0	38,5321100917431
1 km	292	0	0	0	0	0	0	0	0	53,126792885829	15,7487091222031	0,860585197934596	0	0	28,1124497991968
1 km	144	0	0	0	0	0	1	0	0	32,2404371584699	22,4906528616624	24,4463618061547	7,88035662927811	7,82283577796951	4,42910555076215
1 km	148	0	0	0	0	0	1	0	0	40,8531348411108	50,2433438305182	3,80761523046092	0,229029487546522	0,77297452046951	0,143143429716576
1 km	83	0	0	1	0	0	0	0	0	36,137339055794	41,8025751072961	0,915593705293276	2,71816881258941	2,689556509299	15,6223175965665
1 km	93	0	0	0	0	0	0	0	0	35,6713426853707	21,07071285428	42,9716576009161	0	0	0
1 km	151	0	0	0	0	0	1	0	0	38,10888252149	19,8853868194842	41,6905444126075	0	0	0,0286532951289398
1 km	152	0	0	0	0	0	1	0	0	51,9748139668002	14,2530051516886	32,2552947910704	0,0572409845449342	0,48654836863194	0,88723526044648
1 km	153	0	0	0	0	0	1	0	0	39,5015754798052	21,4838155256374	35,0615869378402	0,372386135777714	1,17444858206818	1,23173875680321
1 km	332	0	0	0	0	0	0	0	0	80,7846506300115	1,80412371134021	11,7124856815578	0,65864833906071	0,458190148911798	4,58190148911798
1 km	147	0	0	0	0	0	1	0	0	47,5808760377899	27,884340108789	16,4042370455196	0,65845977669625	2,60521042084168	3,97938734612081
1 km	222	0	0	0	0	0	1	0	0	41,7765042979943	38,6532951289398	12,865329512894	0	0	0
1 km	319	0	0	0	0	0	0	0	0	13,3619456366237	59,6852646638054	24,2918454935622	0,0572246065808298	1,57367668097282	0
1 km	220	0	0	0	0	0	1	0	0	18,5820468839337	54,6026300743282	23,1846769582619	0,0571755288736421	2,02973127501429	0,0571755288736421
1 km	338	0	0	0	0	0	0	0	0	28,6492687123602	37,5681101233152	12,4749067966734	1,40521938629194	0,430169199885288	18,9561227416117
1 km	99	0	0	0	0	0	0	0	0	8,96077870025766	55,3965073003149	10,9361580303464	7,98740337818494	13,7703979387346	1,40280561122244
1 km	9	1	0	0	0	0	0	0	0	58,0045740423099	22,0125786163522	4,43110348770726	0	0	15,4659805603202
1 km	104	0	0	0	1	0	0	0	18,6246418338109	43,2951289398281	22,4928366762178	7,44985673352436	0	0	0
1 km	164	0	0	0	0	0	1	0	0	12,8293241695304	57,9324169530355	2,262313860252	0,171821305841924	0,0572737686139748	26,2600229095074
1 km	33	0	1	0	0	0	0	0	0	10,44947036931	56,1981105067277	4,43744632121386	13,7990266246779	3,75035785857429	10,2204408817635
1 km	163	0	0	0	0	0	1	0	0	28,6041845801089	48,8105474347951	1,69102894812267	0	0	20,4929779306392
1 km	103	0	0	0	1	0	0	0	16,0504442533677	39,524218973918	19,6617942103755	16,8529664660361	0	0	0
1 km	1	1	0	0	0	0	0	0	0	27,1399942742628	57,0569710850272	2,08989407386201	0	0	12,5679931291154
1 km	162	0	0	0	0	0	1	0	0	27,8557114228457	29,6879473232179	1,91812195820212	0	0	40,5382192957343
1 km	356	0	0	0	0	0	0	0	0	28,5509736540664	26,0309278350515	1,80412371134021	0	0	43,6139747995418
1 km	2	1	0	0	0	0	0	0	0	21,9162363740677	26,53471026965	2,15146299483649	0	0	49,3975903614458
1 km	141	0	0	0	0	0	1	0	0	4,98567335243553	43,352435530086	9,34097421203438	25,6733524355301	14,2406876790831	1,69054441260745
1 km	161	0	0	0	0	0	1	0	0	15,5963302752294	48,6238532110092	10,177752293578	0	0	23,6811926605505
1 km	140	0	0	0	0	0	1	0	0	13,6546184738956	35,5134825014343	9,20826161790017	27,4813539873781	6,45438898450947	4,84796328169822
1 km	95	0	0	0	0	0	0	0	0	23,0263157894737	43,5068649885584	20,9954233409611	1,058352402746	8,69565217391304	0,05720823798627
1 km	92	0	0	0	0	0	0	0	0	19,438877755511	29,3157744059548	12,9974234182651	17,9501860864586	6,26968222158603	12,1958202118523
1 km	154	0	0	0	0	0	1	0	0	28,9035591274397	15,1836969001148	50,0861079219288	0,0861079219288174	0,287026406429391	5,45350172215844
1 km	139	0	0	0	0	0	1	0	0	24,9641731155059	29,2633992548008	13,8435081685297	8,48380624820865	3,29607337345944	15,0472914875322
1 km	165	0	0	0	0	0	1	0	0	15,0401836969001	43,2261768082664	9,01262916188289	15,4994259471871	10,5338691159587	5,39609644087256
1 km	102	0	0	0	1	0	0	0	0	25,3067047075606	23,1383737517832	29,8430813124108	9,50071326676177	5,27817403708987	6,24821683309558
1 km	138	0	0	0	0	0	1	0	0	21,1747851002865	24,9283667621776	24,0687679083095	12,4355300859599	5,35816618911175	11,4613180515759
1 km	316	0	0	0	0	0	0	0	0	17,3214797820476	39,3174648695153	0,544880986521365	18,7266991683395	12,7616862632636	10,7542299971322
1 km	336	0	0	0	0	0	0	0	0	17,4562159058283	39,6210163652024	0,516795865633075	18,6620729256388	12,4605225380419	10,7378696525983
1 km	210	0	0	0	0	0	1	0	0	35,1320321469575	29,4489092996556	14,6670493685419	0	16,6188289322618	2,29621125143513
1 km	208	0	0	0	0	0	1	0	0	7,87514318442153	36,282932416953	0,830469644902635	14,8052691867125	36,8270332187858	1,00229095074456
1 km	98	0	0	0	0	0	1	0	0	7,39043254081925	67,9747923231166	5,18476081352048	12,976224577485	2,03380120309367	2,72128329991406
1 km	209	0	0	0	0	0	1	0	0	25,6020642201835	19,7247706422018	41,5711009174312	2,29357798165138	4,70183486238532	4,50114678899083
1 km	28	0	0	0	0	0	0	0	0	7,16743119266055	1,63417431192661	0,0286697247706422	36,2098623853211	53,2396788990826	1,00344036697248
1 km	335	0	0	0	0	0	0	0	0	54,3397307361787	28,3013463191063	11,9163563448869	0	0	5,44256659982813
1 km	27	0	0	0	0	0	0	0	0	21,3405900887998	49,7851618447436	6,41649957032369	0,859352621025494	0,401031223145231	20,9682039530221
1 km	187	0	0	0	0	0	1	0	0	22,1173104434907	48,6695278969957	6,52360515021459	1,37339055793991	0,515021459227468	20,4577968526466
1 km	200	0	0	0	0	0	1	0	0	33,6	42,8857142857143	15,4857142857143	0	0	8,02857142857143
1 km	188	0	0	0	0	0	1	0	0	25,9439359267735	45,1659038901602	6,46453089244851	0,05720823798627	0,028604118993135	21,9107551487414
1 km	199	0	0	0	0	0	1	0	1,49210903873745	22,3242467718795	43,8163558106169	20,8895265423242	5,50932568149211	0,430416068866571	3,81635581061693
1 km	189	0	0	0	0	0	1	0	0	19,0599025508742	49,0398394955575	6,50616222413299	2,92347377472055	1,17512181140728	20,8942390369733
1 km	307	0	0	0	0	0	0	0	0	48,6494252873563	28,2183908045977	10,7471264367816	1,60919540229885	0,14367816091954	9,48275862068965
1 km	291	0	0	0	0	0	0	0	0	47,5794901174449	31,7674018905758	8,47894586078488	1,11715840733314	0,143225436837582	9,96849040389573
1 km	127	0	0	0	0	1	0	0	0	37,7688557499283	41,4396329222828	5,27674218525954	0,143389733295096	0	14,0521938629194
1 km	202	0	0	0	0	0	1	0	7,17566016073479	27,1239954075775	19,804822043628	30,5396096440873	7,95063145809414	4,53501722158439	2,6406429391504
1 km	39	0	1	0	0	0	0	0	0	25,9948468365302	15,2018322359004	0,944746636129402	15,3163469796736	40,6527340395076	0,515316346979674
1 km	349	0	0	0	0	0	0	0	0	14,2078071182549	12,1125143513203	61,796785304248	8,2089552238806	1,60734787600459	1,89437428243398
1 km	211	0	0	0	0	0	1	0	0	5,13335245196444	29,1081158589045	0,917694293088615	46,9171207341554	15,6581588758245	1,69199885288213
1 km	129	0	0	0	0	1	0	0	0	20,5510907003444	60,2468427095293	3,50172215843858	3,04247990815155	2,18140068886338	9,5292766934558
1 km	201	0	0	0	0	0	1	0	0	20,7687894434882	55,0200803212851	3,32759609868044	9,46643717728055	3,4136546184739	5,45037292025244
1 km	212	0	0	0	0	0	1	0	0	28,972230174635	30,0028628685943	5,49670770111652	26,3097623819067	5,35356427139994	3,06326939593473
1 km	41	0	1	0	1	0	0	0	4,80549199084668	39,2448512585812	26,4588100686499	11,9851258581236	10,4405034324943	3,60411899313501	2,25972540045767
1 km	38	0	1	0	0	0	0	0	0	33,7432084643981	15,1844438089791	38,7760937946812	0	0	12,2962539319417
1 km	235	0	0	0	0	0	1	0	0	64,8524778000573	17,6167287310226	1,17444858206818	1,97651102835864	0,572901747350329	11,6012603838442
1 km	229	0	0	0	0	0	1	0	0	27,1036061820263	28,8780767029193	30,1087578706354	0,0858614768174013	0,114481969089868	13,3085289066972
1 km	228	0	0	0	0	0	1	0	0	21,9072164948454	28,9518900343643	40,5784650630011	0,887743413516609	0,315005727376861	7,33104238258877
1 km	236	0	0	0	0	0	1	0	0	63,8992270254795	11,5659891210993	7,30031491554538	2,89149728027484	3,77898654451761	9,76238190667048
1 km	100	0	0	0	0	0	0	0	0	44,4794952681388	24,1468310868942	24,9211356466877	0	0	6,45253799827932
1 km	230	0	0	0	0	0	1	0	0	44,6167097329888	31,266149870801	14,7573930519667	0	0	8,61326442721792
1 km	231	0	0	0	0	0	1	0	0	58,7578706353749	8,07097882083572	25,3291356611334	0,457927876359473	0,0572409845449342	5,12306811677161
1 km	81	0	0	1	0	0	0	0	0	26,6781411359725	43,9472174411933	19,5639701663798	5,36431440045898	0,65978198508319	2,78255880665519
1 km	227	0	0	0	0	0	1	0	0	39,9198167239404	26,1454753722795	25,2863688430699	0	0,715922107674685	2,77777777777778
1 km	85	0	0	1	0	0	1	0	0	60,6303724928367	5,9025787965616	26,7048710601719	0	0	6,7621776504298
1 km	280	0	0	0	0	0	0	1	0	23,0085959885387	45,6160458452722	15,9885386819484	5,12893982808023	7,44985673352436	1,17478510028653
1 km	226	0	0	0	0	0	1	0	0	48,5640436530729	35,0373348650201	7,61056863871338	0	0,430786904078116	0,603101665709362
1 km	234	0	0	0	0	0	1	0	0	73,7761236759233	2,66246779272831	18,350987689665	0,601202404809619	0,343544231319782	4,26567420555396
1 km	114	0	0	0	1	0	0	0	3,9541547277937	55,5300859598854	19,3696275071633	15,1862464183381	1,83381088825215	0,659025787965616	3,32378223495702
1 km	218	0	0	0	0	0	1	0	0	28,8869764773379	51,0900745840505	2,81124497991968	3,12679288582903	1,40562248995984	11,9047619047619
1 km	320	0	0	0	0	0	0	0	0	61,2431967917502	19,9083357204239	16,6714408478946	0	0,315095961042681	0,229160698940132
1 km	86	0	0	1	0	0	1	0	0	43,2378223495702	34,0687679083095	16,1318051575931	0	0,343839541547278	1,06017191977077
1 km	113	0	0	0	1	0	0	0	4,90392887869229	54,8322340120447	19,9024949813593	15,3427014625753	0,258101519931173	0	3,81416690564956
1 km	282	0	0	0	0	0	0	1	0	43,8269836723002	38,1839014608995	11,3434545975365	0,0572901747350329	0,315095961042681	3,38012030936694
1 km	217	0	0	0	0	0	1	0	4,98996271866934	53,79982793232	21,2216805276742	15,4860911958704	0,0860338399770576	0	3,35531975910525
1 km	281	0	0	0	0	0	0	1	0	58,8370094528788	28,731022629619	0,515611572615296	0,0286450873675165	0,143225436837582	3,26553995989688
1 km	223	0	0	0	0	0	1	0	0	63,1473533619456	29,0987124463519	3,06151645207439	0	0	0,286123032904149
1 km	225	0	0	0	0	0	1	0	0	57,9685264663805	15,9084406294707	24,692417739628	0,171673819742489	0,944206008583691	0,171673819742489
1 km	130	0	0	0	0	1	0	0	0	60,062893081761	9,66266437964551	24,9857061177816	0,171526586620926	0,485991995425958	0,257289879931389
1 km	219	0	0	0	0	0	1	0	0	17,3539518900344	65,1775486827033	4,46735395189003	8,73424971363116	0,687285223367698	3,46506300114548
1 km	132	0	0	0	0	1	0	0	0	66,7240390131956	24,6987951807229	2,69650028686173	0	0	1,061388410786
1 km	135	0	0	0	0	1	0	0	0	41,6284403669725	15,4816513761468	34,4323394495413	5,36123853211009	0,0573394495412844	3,01032110091743
1 km	84	0	0	1	0	1	1	0	0	76,7928858290304	8,80665519219736	7,17154331612163	0,344234079173838	4,53241537578887	0,143430866322433
1 km	112	0	0	0	1	0	0	0	0	24,7635425623388	58,3548294640298	4,18458010891373	10,2608197191172	0,286615075952995	0,429922613929493
1 km	238	0	0	0	0	0	1	0	0	82,2145725760184	3,38496844520941	3,44234079173838	0	0,0286861732644865	0,286861732644865
1 km	239	0	0	0	0	0	1	0	0	77,6029748283753	15,245995423341	0,40045766590389	0	0,05720823798627	1,02974828375286
1 km	70	0	1	0	0	0	0	0	0	63,8992270254795	15,6885198969367	8,13054680790152	0	0	12,2817062696822
1 km	284	0	0	0	0	0	0	1	0	67,7474892395983	14,8923959827834	7,46054519368723	0	0,114777618364419	1,31994261119082
1 km	14	1	0	0	0	0	0	0	0	59,6732588134136	2,66552020636285	32,3015190599026	0,60189165950129	0,171969045571797	2,32158211521926
1 km	111	0	0	0	1	0	0	0	0,831422018348624	22,9071100917431	14,3061926605505	55,9919724770642	2,49426605504587	2,12155963302752	1,23279816513761
1 km	331	0	0	0	0	0	0	0	0	44,1993698080779	32,4548839873962	7,10398166714408	0	0	15,6688627900315
1 km	325	0	0	0	0	0	0	0	0	66,847981677641	17,892928714572	0,286286859433152	0	0	14,9728027483538
1 km	21	1	0	0	0	0	0	0	0	71,7472118959108	17,3577352016014	2,31627108950529	0	0	8,57878181298256
1 km	71	0	1	0	0	0	0	0	0	67,4471730439749	9,76584808680754	13,3352370074243	0	0	9,45174186179326
1 km	72	0	1	0	0	0	1	0	0	66,7335818755377	13,7080585030112	10,8115858904502	0	0	8,6607398910238
1 km	275	0	0	0	0	0	1	0	0	57,9490117444858	9,10913778287024	11,0570037238614	0	0	21,8562016614151
1 km	216	0	0	0	0	0	1	0	0	42,1279036420992	21,7092056208775	25,0645253799828	5,24806423860052	1,03240607972469	4,61714941210209
1 km	25	1	0	0	0	0	1	0	0	69,1910499139415	6,51176133103844	7,86001147446931	0	0	16,4371772805508
1 km	273	0	0	0	0	0	1	0	0	80,5539691604797	3,76927470017133	7,42432895488292	0	0	8,25242718446602
1 km	69	0	1	0	0	0	0	0	0	86,135777714122	2,00515611572615	6,33056430822114	0	0	5,52850186193068
1 km	68	0	1	0	0	0	0	0	0	97,9381443298969	0	2,03321878579611	0	0	0,0286368843069874
1 km	298	0	0	0	0	0	0	0	0	99,3123209169054	0,143266475644699	0,257879656160458	0	0	0,286532951289398
1 km	340	0	0	0	0	0	0	0	0	70,8835341365462	17,0682730923695	2,81124497991968	0	0	9,23694779116466
1 km	309	0	0	0	0	0	0	0	0	41,9530355097365	9,33562428407789	38,4020618556701	4,23825887743414	0,229095074455899	5,75601374570447
1 km	110	0	0	0	1	0	0	0	0	45,8810068649886	6,63615560640732	37,7002288329519	3,66132723112128	0,17162471395881	5,86384439359268
1 km	341	0	0	0	0	0	0	0	0	98,9108627113786	0,143307537976498	0,171969045571797	0	0	0,773860705073087
1 km	297	0	0	0	0	0	0	0	0	96,700143472023	0,659971305595409	2,26685796269727	0	0	0,373027259684362
1 km	67	0	1	0	0	0	0	0	0	99,0266246779273	0,0286286859433152	0,744345834526195	0	0	0,200400801603206
1 km	264	0	0	0	0	0	1	0	12,3103349556255	54,3372459204123	13,4841110793015	9,4188376753507	0	0	9,64786716289722
1 km	63	0	1	0	0	0	0	0	0	88,7230989956958	1,43472022955524	9,29698708751793	0	0	0,54519368723099
1 km	24	1	1	0	0	0	1	0	0	89,8397252432742	1,31654264453349	8,07097882083572	0	0	0,772753291356611
1 km	62	0	1	0	0	0	0	0	0	93,955886565454	0,572901747350329	5,3852764250931	0	0	0,0859352621025494
1 km	65	0	1	0	0	0	0	0	0	86,1851533390656	6,79277730008598	6,56348523932359	0	0	0,458584121524792
1 km	66	0	1	0	0	0	0	0	0	85,0100315276584	11,7512181140728	2,69418171395815	0	0	0,544568644310691
1 km	61	0	1	0	0	0	0	0	0	97,5735084213531	0	2,39794461889809	0	0	0,0285469597487868
1 km	246	0	0	0	0	0	1	0	0	59,025787965616	10,8595988538682	16,3037249283668	2,69340974212034	0,458452722063037	9,7134670487106
1 km	263	0	0	0	0	0	1	0	0	52,2199942709825	23,7754225150387	14,7235749069035	0	0	9,28100830707534
1 km	134	0	0	0	0	1	0	0	0	75,8304696449026	11,9988545246277	5,64146620847652	0	0	6,41466208476518
1 km	80	0	0	1	0	0	0	0	0	65,5587392550143	22,2349570200573	2,6647564469914	0	0	9,2836676217765
1 km	270	0	0	0	0	0	1	0	0	100	0	0	0	0	0
1 km	215	0	0	0	0	0	1	0	0	63,0808950086059	19,3631669535284	2,69650028686173	0	0	14,6299483648881
1 km	50	0	1	0	0	0	0	0	0	52,9698708751793	19,0817790530846	10,7604017216643	0	0	17,1879483500717
1 km	133	0	0	0	0	1	0	0	0	54,277539341917	3,91988555078684	25,4363376251788	0,743919885550787	1,28755364806867	14,3061516452074
1 km	91	0	0	1	0	0	0	0	0	98,0510174835196	1,83433648609917	0,0286615075952995	0	0	0,0859845227858985
1 km	23	1	1	0	0	0	1	0	0	98,1169757489301	0,542082738944365	1,08416547788873	0	0	0,256776034236805
1 km	289	0	0	0	0	0	0	1	0	52,4205098825551	16,528215411057	12,7757089659123	0	0	18,0464050415354
1 km	350	0	0	0	0	0	0	0	0	54,3086172344689	38,6200973375322	0,400801603206413	0,229029487546522	0,0286286859433152	5,75436587460636
1 km	59	0	1	0	0	0	0	0	0	91,1066628538748	7,63511581355448	0,714898484415213	0	0	0,543322848155562
1 km	57	0	1	0	0	0	0	0	0	98,1072555205047	0,401491253226269	1,31918554631488	0	0	0,172067679954115
1 km	268	0	0	0	0	0	1	0	0	97,1043577981651	0,888761467889908	1,66284403669725	0	0	0,344036697247706
1 km	213	0	0	0	0	0	1	0	0	32,1786430002863	56,3412539364443	1,05926137990266	0	0	10,3063269395935
1 km	56	0	1	0	0	0	0	0	0	98,0212216805277	0,200745626613134	1,51993117292802	0	0	0,258101519931173
1 km	49	0	1	1	0	0	0	0	0	69,9112510735757	7,18580017177212	6,2124248496994	0	0	16,6905239049528
1 km	55	0	1	0	0	0	0	0	0	99,1979375537095	0,0859352621025494	0,0572901747350329	0	0	0,658837009452879
1 km	337	0	0	0	0	0	0	0	0	63,6337543053961	7,69230769230769	7,66360505166475	0	0	21,0103329506315
1 km	247	0	0	0	0	0	1	0	0	77,1486059212417	5,37510778959471	9,28427709111814	0	0,0287438919229664	2,41448692152917
1 km	60	0	1	0	0	0	1	0	0	93,5336194563662	2,86123032904149	3,09012875536481	0	0	0,515021459227468
1 km	295	0	0	0	0	0	0	0	0	99,8284243637404	0	0,114383757506434	0	0	0,057191878753217
1 km	214	0	0	0	0	0	1	0	0	62,5286041189931	2,45995423340961	20,7093821510297	0	0	14,3020594965675
1 km	355	0	0	0	0	0	0	0	0	93,7822349570201	1,23209169054441	4,89971346704871	0	0	0,0859598853868195
1 km	267	0	0	0	0	0	1	0	0	100	0	0	0	0	0
1 km	54	0	1	0	0	0	0	0	0	99,9138673557278	0	0,0287108814240597	0	0	0,0574217628481194
1 km	53	0	1	0	0	0	1	0	0	99,7705106138841	0,057372346528973	0,114744693057946	0	0	0,057372346528973
1 km	22	1	0	0	0	0	1	0	0	99,914089347079	0,0572737686139748	0,0286368843069874	0	0	0
1 km	52	0	1	0	0	0	0	0	0	99,8854852562267	0,0572573718866304	0,0572573718866304	0	0	0
1 km	351	0	0	0	0	0	0	0	0	64,8068669527897	10,3004291845494	4,34907010014306	0	0	20,5436337625179
1 km	51	0	1	0	0	0	0	0	0	99,9713713140567	0	0,0286286859433152	0	0	0
1 km	262	0	0	0	0	0	1	0	0	47,4921180854113	28,9767841788478	11,1779879621668	0	0	12,2671252507882
1 km	258	0	0	0	0	0	1	0	0	16,1650902837489	75,6377185439954	3,41071940384064	1,28976784178848	0	3,06678131269705
1 km	259	0	0	0	0	0	1	0	0	37,9576659038902	48,1693363844394	0,486270022883295	1,54462242562929	0	11,5274599542334
1 km	354	0	0	0	0	0	0	0	0	69,3585337915235	11,0252004581901	14,6907216494845	0	0	4,69644902634593
1 km	122	0	0	0	1	0	0	0	0	53,5376682898883	33,4001718705242	1,17444858206818	0	0	11,5153251217416
1 km	30	0	0	0	0	0	0	1	0	49,0836197021764	34,4788087056128	2,46277205040092	5,44100801832761	0,0859106529209622	8,30469644902635
1 km	260	0	0	0	0	0	1	0	0	49,0252293577982	31,3933486238532	3,3256880733945	6,76605504587156	0,172018348623853	9,11697247706422
1 km	31	0	0	0	0	0	1	0	0	68,7661036358431	6,44145433724592	24,162610936158	0	0	0,515316346979674
1 km	20	1	0	0	0	0	0	0	0	82,4018343364861	2,80882774433935	10,9486959014044	0	0	3,84064201777013
1 km	48	0	1	0	0	0	0	0	0	69,6761249641731	11,7512181140728	12,3244482659788	0	0	6,24820865577529
1 km	15	1	0	0	0	0	0	0	0	53,134841110793	17,2630976238191	7,84425994846837	0	0	21,1565989121099
1 km	305	0	0	0	0	0	0	0	0	50,7304497278717	26,1529647665425	12,1168719564595	0	0	10,9997135491263
1 km	241	0	0	0	0	0	1	0	0	33,9255014326648	17,3638968481375	9,36962750716332	20,5444126074499	6,189111747851	11,8338108882521
1 km	240	0	0	0	0	0	1	0	0	42,0992256954402	32,7502150845999	5,965012905076	0	0	18,6406653283625
1 km	123	0	0	0	1	0	0	0	6,21064682312536	56,4396107613051	6,89753863766457	25,0715512306812	0,20034344590727	0,171722953634803	3,89238694905552
1 km	47	0	1	0	0	0	0	0	0	55,0716332378223	18,1375358166189	4,29799426934097	10,5730659025788	10,4297994269341	0,0573065902578797
1 km	310	0	0	0	0	0	0	0	0	71,7397535110347	3,21008885067355	18,4866723989682	0	0,0286615075952995	4,32788764689023
1 km	352	0	0	0	0	0	0	0	0	69,9026345933562	4,0950744558992	17,8980526918671	0,515463917525773	0,286368843069874	6,55784650630011
1 km	328	0	0	0	0	0	0	0	0	62,1884846748783	15,2105413921512	14,3798338584933	0,601546834717846	0	7,3044972787167
1 km	115	0	0	0	1	0	0	0	0	89,6018332855915	1,51818963047837	4,89830993984532	0	0	3,83844170724721
1 km	116	0	0	0	1	0	0	0	0	89,573188198224	2,03380120309367	5,18476081352048	0	0	2,63534803781152
1 km	44	0	1	0	0	1	0	0	0	69,2748638578389	5,8756090570364	14,0154772141015	3,09544282029235	0,659214674691889	6,33419317856119
1 km	19	1	0	0	1	0	1	0	0	77,9495990836197	4,92554410080183	6,75830469644903	0	0	10,3665521191294
1 km	339	0	0	0	0	0	0	0	0	66,943569177886	8,24978516184474	13,2340303637926	0	0	11,5726152964767
1 km	286	0	0	0	0	0	0	1	0	47,6830663615561	8,83867276887872	25,0858123569794	4,74828375286041	2,68878718535469	10,2688787185355
1 km	249	0	0	0	0	0	1	0	0	73,4155434470892	3,67077717235446	12,2168052767422	4,15830226555779	2,00745626613134	2,72440493260683
1 km	118	0	0	0	1	0	0	0	0	62,836676217765	15,5587392550143	4,44126074498567	0,143266475644699	0	16,7335243553009
1 km	18	1	0	0	0	0	0	0	0	73,779437105112	9,70706490522688	1,55083285468122	0	0	14,9626651349799
1 km	250	0	0	0	0	0	1	0	0	72,8731022629619	4,61185906617015	14,0360928100831	2,20567172729877	5,75766256087081	0,372386135777714
1 km	283	0	0	0	0	0	0	1	0	83,9828080229226	3,26647564469914	7,56446991404011	0	0	5,07163323782235
1 km	121	0	0	0	1	0	0	1	12,836676217765	68,0515759312321	1,60458452722063	1,26074498567335	0	0	0
1 km	117	0	0	0	1	0	0	0	2,06244629046119	51,7043826983672	27,0982526496706	1,57547980521341	4,49727871670009	2,74992838728158	7,90604411343455
1 km	120	0	0	0	1	0	0	0	18,4760813520481	49,4987109710685	4,6977943282727	0	0	0	0
1 km	87	0	0	1	0	0	1	0	0	48,7700228832952	40,7608695652174	3,46109839816934	0,829519450800915	0,028604118993135	5,720823798627
1 km	242	0	0	0	0	0	1	0	0	79,1057609630267	8,54112926339925	4,09859558612783	0	0	7,99656061908856
1 km	29	0	0	0	0	0	0	0	0	36,2672018348624	20,8142201834862	35,2064220183486	0	0	7,5401376146789
1 km	245	0	0	0	0	0	1	0	0	47,9667812142039	29,7537227949599	8,87743413516609	0	0	13,1156930126002
1 km	45	0	1	0	0	0	0	0	0	61,7832568807339	16,7144495412844	4,52981651376147	4,90252293577982	7,85550458715596	3,18233944954128
1 km	137	0	0	0	0	1	1	0	1,54727793696275	74,4126074498567	15,9598853868195	2,63610315186246	1,40401146131805	0,114613180515759	0,343839541547278
1 km	311	0	0	0	0	0	0	0	0	66,3610315186246	27,163323782235	1,14613180515759	0,0286532951289398	0	4,52722063037249
1 km	253	0	0	0	0	0	1	0	0	43,3848797250859	37,9152348224513	4,89690721649485	6,95876288659794	3,29324169530355	3,43642611683849
1 km	16	1	0	0	0	0	0	0	0	97,4756167527252	2,20883534136546	0	0	0	0,200803212851406
1 km	88	0	0	1	0	0	0	0	0	40,8543577981651	9,9197247706422	34,6330275229358	7,28211009174312	3,52637614678899	3,18233944954128
1 km	353	0	0	0	0	0	0	0	0	35,2181400688863	9,95981630309988	39,9540757749713	7,57749712973594	2,72675086107922	3,93226176808266
1 km	251	0	0	0	0	0	1	0	0	54,4908466819222	28,0320366132723	3,00343249427918	0	0	14,4736842105263
1 km	330	0	0	0	0	0	0	0	0	30,2812858783008	10,849598163031	48,2491389207807	5,68312284730195	0,200918484500574	4,73593570608496
1 km	46	0	1	0	0	0	0	0	0	52,0355504587156	29,9311926605505	7,39678899082569	0,172018348623853	0	10,2064220183486
1 km	17	1	0	0	0	0	0	0	0	73,3447979363714	11,9231871596446	1,83433648609917	0	0	12,5250788191459
1 km	254	0	0	0	0	0	1	0	0	52,251218812733	30,1405219386292	6,10840263837109	0,0573558933180384	0	11,1843991970175
1 km	252	0	0	0	0	0	1	0	0	36,2177650429799	40,2578796561605	4,52722063037249	0	0	18,9684813753582
1 km	255	0	0	0	0	0	1	1	32,9317269076305	36,4314400458979	14,3430866322433	7,45840504876649	0	0	8,7205966724039
1 km	89	0	0	1	0	0	0	0	0	34,7090856979077	14,4167383204357	30,8971051877329	9,97420464316423	0,401261106334193	9,57294353683004
1 km	313	0	0	0	0	0	0	0	5,22388059701492	24,9425947187141	45,0344431687715	15,7577497129736	0,373134328358209	0	8,66819747416762
1 km	322	0	0	0	0	0	0	0	0	57,5722874320069	6,15516747781277	34,3257944460349	0	0	1,94675064414543
1 km	256	0	0	0	0	0	1	0	0	68,523836875359	0,229753015508329	31,2464101091327	0	0	0
1 km	257	0	0	0	0	0	1	0	0	44,3233944954128	0,802752293577982	54,8738532110092	0	0	0
2 km	94	0	0	0	0	0	0	0	0	30,9113036008304	32,5363304459875	7,25177178037082	0,615648936931778	0,121698045672561	27,6540912019472
2 km	160	0	0	0	0	0	1	0	0	30,3818325094921	42,5388638154596	5,15079876782004	1,64051866179526	0,401174869259976	19,0271509420446
2 km	159	0	0	0	0	0	1	0	0	28,7474921180854	47,1123531097736	5,00143307537977	1,6408713098309	0,422757237030668	16,2224132989395
2 km	156	0	0	0	0	0	1	0	0	22,0488223924404	41,6994774142745	2,18340611353712	8,7264657455795	13,2078173097573	3,85854391867707
2 km	157	0	0	0	0	0	1	0	0	26,668098510882	46,7998281786942	6,13545246277205	4,61769759450172	1,2528636884307	13,3447880870561
2 km	158	0	0	0	0	0	1	0	0	27,4797679581752	50,1468165866934	5,11351428776051	1,71166654730359	0,422545298288333	14,2519515863353
2 km	105	0	0	0	1	0	0	0	0	14,0391089463505	54,3943843564215	3,99684836329776	6,89062388081083	6,37490151135305	12,3128715708044
2 km	32	0	1	0	0	0	0	0	0	32,9989251164457	27,9398065209602	9,78860623432461	3,57577929057685	1,6839842350412	23,6617699749194
2 km	142	0	0	0	0	0	1	0	0	36,1168803265774	24,6938337033589	11,0005013249302	3,96762873308028	1,74747547088735	22,1084294206116
2 km	155	0	0	0	0	1	1	1	0	28,0544607667503	36,2665711214618	33,6295234682909	0	0,0286635614475099	0,343962737370118
2 km	314	0	0	0	0	0	0	0	0	54,6066771743803	12,709557243158	10,8539905430577	5,86760280842528	1,18928213211062	14,429001289583
2 km	166	0	0	0	0	0	1	0	0,0143287003868749	36,7746095429145	50,7594211205044	2,92305487892248	0,0644791517409371	5,12967473850122	0,0644791517409371
2 km	143	0	0	0	0	0	1	0	0	57,009814456623	12,6226807077871	7,46471810301598	3,94011032308905	0,752202879862454	17,959739236335
2 km	278	0	0	0	0	0	0	1	0,0143317807237549	22,8376925833035	56,961662486564	2,63704765317091	4,28520243640272	9,15084199211752	0,143317807237549
2 km	306	0	0	0	0	0	0	0	0,0143256213738271	26,7244466728744	57,1449036601963	2,83647303201776	2,50698374041974	7,38485781820787	0,0716281068691354
2 km	191	0	0	0	0	0	1	0	0,866513892867373	51,9335433973074	29,1248925809224	5,85075909481524	0	0	0
2 km	190	0	0	0	0	0	1	0	1,46131805157593	48,8825214899713	22,6862464183381	4,56303724928367	0	0	0,0286532951289398
2 km	126	0	0	0	0	1	0	0	0	24,7638133409676	20,3979387346121	3,95791583166333	22,1657600916118	17,3131978242199	10,0844546235328
2 km	334	0	0	0	0	0	0	0	0	35,0733977801647	46,0293591120659	11,1636233440745	0,515574650912997	5,1843895452918	0,143215180809166
2 km	172	0	0	0	0	0	1	0	0,20766201217329	23,172216254923	17,0282849982098	3,61618331543144	25,1199427139277	21,5252416756176	8,14178302900107
2 km	174	0	0	0	0	0	1	0	0,558579203666571	22,3789745058722	15,28215411057	4,38269836723002	25,6588370094529	22,9232311658551	7,46920653107992
2 km	171	0	0	0	0	0	1	0	0,580312365668434	20,3037684482017	14,1710846826193	2,56483736925061	29,2592061899986	25,598223241152	6,4837369250609
2 km	106	0	0	0	1	0	0	0	0	33,965640658554	45,7408732999284	12,3049391553329	0,357909806728704	3,7294201861131	0,0572655690765927
2 km	125	0	0	0	0	1	0	0	0,573065902578797	6,74785100286533	34,8495702005731	1,35386819484241	26,9126074498567	21,9555873925501	6,67621776504298
2 km	96	0	0	0	0	0	0	0	0,579772385656002	4,43776393958915	22,1315582277575	2,00415145658865	30,5203636103357	37,5420513921695	1,9468899864004
2 km	170	0	0	0	0	0	1	0	0,580021482277121	2,86430361618332	18,4389545291801	0,372359470103831	34,3716433941998	41,1027568922306	1,15288220551378
2 km	192	0	0	0	0	0	1	0	0	35,2642130889303	43,6488615208363	15,0866389803809	0,7733066017471	3,53000143204926	0,050121724187312
2 km	107	0	0	0	1	0	0	0	0	37,9038613081166	45,0605344222366	12,8375958163192	0,372519521455692	2,08467655276166	0,050146858657497
2 km	4	1	0	0	0	0	0	0	0	1,94042675068022	10,3608764141486	0	39,2453100386653	46,276671917514	0,429614778748389
2 km	3	1	0	0	0	0	0	0	0	1,96176702226677	9,78735591036014	0	39,3570559175199	46,5883869120069	0,494021622395647
2 km	6	1	0	0	0	0	0	0	0	1,99083357204239	6,12288742480665	0,121741621311945	33,292752792896	55,8435978229734	0,32225723288456
2 km	167	0	0	0	0	0	1	0	0	4,82808022922636	11,2679083094556	1,66905444126074	29,0401146131805	49,6418338108883	1,44699140401146
2 km	168	0	0	0	0	0	1	0	0	1,77485149932012	11,651041293924	0,0286266370858083	50,404351248837	32,3838832033207	0,472339511915838
2 km	108	0	0	0	1	0	0	0	0,021491510853213	48,9576617236192	44,0575972490866	4,11204240991475	0	0	0,00716383695107099
2 km	169	0	0	0	0	0	1	0	0	2,15631492227237	7,09936241851135	0	32,4235260405473	55,9853857726198	0,322372662798195
2 km	5	1	0	0	0	0	1	0	0	1,36083655636728	0,329465692594184	0	33,8060449792293	62,9709210714797	0,37243947858473
2 km	179	0	0	0	0	0	1	0	0	43,3443186702966	22,7754692649377	8,94110904140994	0	0	24,7671586187133
2 km	204	0	0	0	0	0	1	0	0	18,7334336270506	62,3898560068773	0,831005086324235	6,57640232108317	9,19836664517516	0,702056021204957
2 km	36	0	1	0	0	0	0	0	2,21888196979457	5,32531672750698	0,157469043017679	0	16,1763653281798	73,9388733805741	0,0858922052823706
2 km	178	0	0	0	0	0	1	0	0	37,557273768614	37,9009163802978	2,9639175257732	0	0	20,9192439862543
2 km	315	0	0	0	0	0	0	0	3,28033233061166	6,1022776106575	0,121759060306546	0	15,3774530869503	73,8504512247529	0,100272167311273
2 km	181	0	0	0	0	0	1	0	3,29536499749266	6,10358908231249	0,121785228168207	0	15,5526900207751	73,7087183895695	0,100293717314994
2 km	183	0	0	0	0	0	1	0	0	4,86827033218786	11,4046391752577	0,758877434135166	23,0956471935853	55,5483963344788	1,68957617411226
2 km	37	0	1	1	0	0	1	0	3,32425848975498	5,68849405358934	0	0	17,8893824330133	71,9873907436595	0,100300902708124
2 km	35	0	1	0	0	0	0	0	4,08791523482245	6,72250859106529	0,13602520045819	0	11,7626002290951	75,6085337915235	0,107388316151203
2 km	326	0	0	0	0	0	0	0	0	42,5481630022202	31,8484566353935	9,1097901597078	0	0	16,2286041681587
2 km	205	0	0	0	0	0	1	0	0	38,6514923770668	50,8553432109369	3,02770023620356	2,44077016677403	2,0399398754563	0,64419153961778
2 km	7	1	0	0	0	0	0	0	0	47,0474415938082	35,8463523004157	2,40791170990397	2,68023505804787	6,12010892933926	4,32850795470833
2 km	79	0	0	1	0	0	0	0	0	30,5637132010601	48,3203208939188	2,70037962896641	4,73461786404985	8,92486211589428	2,61442590072344
2 km	206	0	0	0	0	0	1	0	0	28,9386995130335	48,7038097966199	2,39186479518763	4,87682612431968	10,9209395588657	2,09825264967058
2 km	180	0	0	0	0	0	1	0	3,69574559518694	3,91777682280476	0,0286491906603638	0,0143245953301819	13,0640309411259	72,9480017189514	0,0716229766509096
2 km	128	0	0	0	0	1	0	0	0,157559263768531	27,7590775621285	46,616056721335	14,982453627444	5,5575449401991	2,08407935257466	0,623075270357373
2 km	194	0	0	0	0	0	1	0	0,121828866274903	24,5162677368496	45,621327218002	15,0709473985954	8,01920596244804	3,66919879604415	0,996130141894797
2 km	77	0	0	1	0	0	1	0	0	26,5769313381542	52,2660557027279	10,1310231259397	3,57270709529605	2,99276866900551	2,94265053340016
2 km	195	0	0	0	0	0	1	0	0	21,9000572737686	53,87313860252	10,4238258877434	7,72479954180985	4,22394043528064	0,952176403207331
2 km	196	0	0	0	0	0	1	0	0	17,8921744111119	54,5428510059426	9,65848070451779	10,3816138039665	6,25044748335362	0,55129949165891
2 km	197	0	0	0	0	0	1	0	0	19,7879352342743	60,9901131967331	9,53575010746525	4,47055452070497	3,8830778048431	0,0716435019343745
2 km	345	0	0	0	0	0	0	0	0	19,7936814958092	24,1851135468157	10,1583207966187	24,4286840031521	14,6142273801848	5,25109248513504
2 km	348	0	0	0	0	0	0	0	0	19,5949330852358	21,7848708223001	9,65433335718886	26,3508194374866	15,6516138266657	5,10269806054534
2 km	318	0	0	0	0	0	0	0	0	5,40714746114732	8,61562701425195	0,587266346773616	23,6983456277304	49,3733438372843	1,86922581107212
2 km	290	0	0	0	0	0	0	0	0	14,253993266958	14,1895279707757	0,451257073275553	20,2635914332784	46,7946422176062	1,41823651600888
2 km	198	0	0	0	0	0	1	0	0	20,4854646999857	48,396104826006	7,42517542603466	12,4373478447659	4,91192897035658	3,34383502792496
2 km	185	0	0	0	0	0	1	0	0	6,98474102729422	9,18403897127302	0,193423597678917	28,5478902500179	46,013324736729	2,44286840031521
2 km	42	0	1	0	0	0	0	0	0	20,7449856733524	21,2893982808023	0,358166189111748	30,2077363896848	16,4541547277937	8,47421203438395
2 km	184	0	0	0	0	0	1	0	0	7,22615725835301	7,44795020390642	0,157401445231452	32,1599771052443	47,4207626815483	2,78314373613794
2 km	78	0	0	1	0	0	0	0	0,0143235694335028	28,0741960896655	42,7272076201389	15,1614982453627	5,17797035021127	1,0026498603452	4,43314473966913
2 km	74	0	0	1	0	0	1	0	0	78,4721226888347	10,2694567865845	1,72710333954422	0,0143328077970474	0,0859968467822847	8,75017916009746
2 km	8	1	0	0	0	0	0	0	0	5,2284772955164	0,902449505801461	0,0716229766509096	35,7613522417992	55,0923936398797	0,623119896862914
2 km	34	0	1	0	0	0	0	0	0	74,4770773638969	11,3681948424069	1,41833810888252	0,0214899713467049	0,114613180515759	11,9054441260745
2 km	177	0	0	0	0	0	1	0	0	2,29324924752759	5,82628636949979	0,945965314605131	72,6816683388276	16,6403898523721	0,838469256127275
2 km	10	1	0	0	0	0	0	0	0	15,3614673640467	23,1926631797664	0,143297270187003	39,5357168445941	12,7033030020778	7,73805259009816
2 km	207	0	0	0	0	0	1	1	0	19,4756822577179	28,4721724804813	0,372466155719504	30,8144115751021	9,81305064107156	9,52653821359502
2 km	40	0	1	0	0	0	0	0	0	10,8452722063037	5,96704871060172	0,279369627507163	42,3567335243553	35,4083094555874	4,00429799426934
2 km	76	0	0	1	0	0	0	0	0	6,70247046186896	4,20336555674902	0,00716075904045829	46,9029717150018	40,2434658073756	0,365198711063373
2 km	186	0	0	0	0	0	1	0	0	13,8000143153675	7,09326461956911	0,543983966788347	29,8761720707179	44,9932002004151	1,42437907093265
2 km	11	1	0	0	0	0	0	0	0	16,8850698174006	34,3501611170784	0,687432867883996	25,5137844611529	14,6437522377372	6,40171858216971
2 km	149	0	0	0	0	0	1	0	0	22,4801203524608	46,8228383122	6,21821047352962	14,9437638799341	4,70664087685364	4,39859588795759
2 km	146	0	0	0	0	0	1	0	0	21,1170784103115	42,8428213390619	14,8657357679914	13,046902971715	2,99319727891156	3,91693519513068
2 km	145	0	0	0	0	0	1	0	0	19,0227126173246	39,492727663538	15,490434907215	15,6050727233646	5,47395572114351	3,53944257361897
2 km	13	1	0	0	0	0	0	0	0	54,0923737916219	9,9749373433584	5,47798066595059	0	0	30,390261367705
2 km	346	0	0	0	0	0	0	0	0	30,6584509565093	53,4355520527334	9,7872035537723	3,14537508060471	1,44013756537938	0,214945905280504
2 km	82	0	0	1	0	0	0	0	0	46,0662080825451	26,841501862998	6,44883920894239	3,27457724276297	0,0859845227858985	16,9891086271138
2 km	150	0	0	0	0	0	1	0	0	36,0733209222397	34,9992839753688	12,1437777459545	10,2892739510239	3,72332808248604	2,5060862093656
2 km	221	0	0	0	0	0	1	0	0	50,5982661030307	20,606147452891	5,48112058465286	0	0	22,5048362828688
2 km	12	1	0	0	0	0	0	0	0	55,498244859947	13,3462282398453	2,1491510853213	0	0	28,3114836306326
2 km	292	0	0	0	0	0	0	0	0	51,3498030791264	17,3934837092732	4,28213390619406	0,0644468313641246	0,0572860723236663	26,0508413891873
2 km	144	0	0	0	0	0	1	0	0	40,8160343593414	22,0114531138153	21,9756621331424	6,62133142448103	3,73657838224767	4,36649964209019
2 km	148	0	0	0	0	0	1	0	0,00716435019343745	30,7493910302336	56,1541768161628	9,83665281558963	0,501504513540622	0,995844676887806	0,0859722023212495
2 km	83	0	0	1	0	0	0	0	0	48,7679083094556	25,1074498567335	3,61031518624642	2,67908309455587	2,11318051575931	17,1489971346705
2 km	93	0	0	0	0	0	0	0	0	54,5343839541547	12,9441260744986	30,0214899713467	0,415472779369628	1,54727793696275	0,379656160458453
2 km	151	0	0	0	0	0	1	0	0	54,2368025213094	12,7354774013323	32,1610199842418	0,10027934961679	0,257861184728888	0,386791777093331
2 km	152	0	0	0	0	0	1	0	0	40,9579037800687	21,7568728522337	34,5432416953035	0,214776632302406	0,615693012600229	0,966494845360825
2 km	153	0	0	0	0	0	1	0	0	38,8379423986244	25,7271815446339	31,9243444619573	0,322395758704685	0,78807852127812	1,3397334861728
2 km	332	0	0	0	0	0	0	0	0	68,113761730783	8,89748549323017	14,6572104018913	1,79095923776775	0,823841249373164	5,61644816963966
2 km	147	0	0	0	0	0	1	0	0	39,7150426004153	34,2593255530894	17,4124722560321	0,715973365790793	0,866327772606859	6,54399656332784
2 km	222	0	0	0	0	0	1	0	0	42,2922636103152	39,5200573065903	12,6719197707736	0	0	0,0214899713467049
2 km	319	0	0	0	0	0	0	0	0	18,0919639020198	54,7844148402808	22,0813637014754	0,74487895716946	0,96691018478728	1,13164303108437
2 km	220	0	0	0	0	0	1	0	0	13,8469248943939	56,0821937423928	23,9206701510704	1,19567552087062	0,837688837975227	2,69205985537338
2 km	338	0	0	0	0	0	0	0	0	29,7157992698117	39,1581358722886	13,7590378695683	2,5198654162789	0,751664399742287	13,7447204524304
2 km	99	0	0	0	0	0	0	0	0	15,468940316687	54,7108977573977	12,6101597764563	3,86902629504908	4,86494232284875	6,71347710826109
2 km	9	1	0	0	0	0	0	0	0	49,7351088201604	28,4722222222222	5,684421534937	0,0286368843069874	0	15,6643757159221
2 km	104	0	0	0	1	0	0	0	9,57667788840341	41,508487930664	24,8477902729031	17,7422820714849	0	0	0
2 km	164	0	0	0	0	0	1	0	0	16,2092439985668	54,8190612683626	3,13149408814045	1,10354711572913	0,379792189179506	23,6689358652813
2 km	33	0	1	0	0	0	0	0	0,0788134986028516	10,8476033531561	56,129540732249	3,70423443433403	10,4033818155764	5,06555850111055	12,8537651357742
2 km	163	0	0	0	0	0	1	0	0	25,5947262826025	45,3854972771568	1,99914015477214	0,0143307537976498	0	26,1177987962167
2 km	103	0	0	0	1	0	0	0	7,74466255910589	38,4152457372116	25,9134546496633	21,7867889382433	0	0	0
2 km	1	1	0	0	0	0	0	0	0	26,0081656041831	45,3262660267889	2,58577465797579	0	0	25,4566291812907
2 km	162	0	0	0	0	0	1	0	0	29,7007017041386	26,5573535729629	2,32708005155377	0	0	40,2620650150365
2 km	356	0	0	0	0	0	0	0	0	29,5015040825097	23,0411115885976	2,11287781120183	0	0	44,642601346512
2 km	2	1	0	0	0	0	0	0	0	27,2466881489438	25,3347654851414	1,97636949516649	0	0	45,0841389187254
2 km	141	0	0	0	0	0	1	0	0	10,2005730659026	34,9212034383954	10,4512893982808	18,230659025788	19,7492836676218	3,78223495702006
2 km	161	0	0	0	0	0	1	0	0	24,0114613180516	34,6275071633238	7,0702005730659	0	0	32,1704871060172
2 km	140	0	0	0	0	0	1	0	0	22,0821996276672	28,3545753973937	9,6806530144637	16,5616497207504	8,398968924531	12,7953601603895
2 km	95	0	0	0	0	0	0	0	0	19,1949577424438	49,0116029222174	17,6264145537889	4,03237358544621	7,07635009310987	0,307978799598911
2 km	92	0	0	0	0	0	0	0	0	27,7694235588972	29,0870032223416	7,50447547440029	10,4833512352309	3,4156820622986	19,0977443609023
2 km	154	0	0	0	0	0	1	0	0	34,5170759647741	15,1929548220806	46,8676165246653	0,0214792009737238	0,0715973365790793	3,27199828166392
2 km	139	0	0	0	0	0	1	0	0	28,7299541809851	28,364833906071	7,35252004581901	9,73654066437572	3,53665521191294	19,9169530355097
2 km	165	0	0	0	0	0	1	0	0	23,5711216158144	36,771236212577	8,47299813780261	9,08179343933534	13,5725540753474	3,69574559518694
2 km	102	0	0	0	1	0	0	0	0	28,4107999713529	21,1702356227172	20,3896010885913	11,7095180118886	4,34004153835136	13,3925374203251
2 km	138	0	0	0	0	0	1	0	0	28,9366272824919	21,0812746151092	19,2767633369137	8,80057286072324	4,57572502685285	16,2334407447189
2 km	316	0	0	0	0	0	0	0	0	16,3851109520401	38,0601288475304	0,82319255547602	21,8110236220472	14,9677881173944	6,24910522548318
2 km	336	0	0	0	0	0	0	0	0	16,3350035790981	37,831066571224	0,816034359341446	22,0901932712956	14,8890479599141	6,35647816750179
2 km	210	0	0	0	0	0	1	0	0	30,7185800171772	31,9138276553106	18,6229602061265	0,329229888348125	15,6312625250501	1,66762095619811
2 km	208	0	0	0	0	0	1	0	0	14,8063292045536	46,3807546359275	1,13123791794945	11,5271711892318	19,517433951457	5,20512636929906
2 km	98	0	0	0	0	0	1	0	1,06756466289317	18,1056100881278	54,5890950777388	10,6541520384037	6,52002579350863	1,21086193308017	5,91101239521387
2 km	209	0	0	0	0	0	1	0	0	29,4142918516397	24,8388944579694	31,2974366318201	0,959473005871402	6,22941429185164	6,76643276528713
2 km	28	0	0	0	0	0	0	0	0	6,82615858462861	1,97693574958814	0,0286512427476542	41,6660697657761	47,6685051214096	0,379628966406418
2 km	335	0	0	0	0	0	0	0	0	45,1733027785735	31,5668862790032	16,2775708965912	0	0	6,98224004583214
2 km	27	0	0	0	0	0	0	0	0	26,0315186246418	41,1389684813754	4,84240687679083	6,63323782234957	6,40401146131805	13,230659025788
2 km	187	0	0	0	0	0	1	0	0	25,852435530086	39,0401146131805	4,8567335243553	7,44985673352435	7,47134670487106	13,4527220630372
2 km	200	0	0	0	0	0	1	0	0	36,3792609567459	43,9773703809797	11,1787453451733	1,1314809510169	0,0501289028931538	7,15411057003724
2 km	188	0	0	0	0	0	1	0	0	38,3711768497959	36,5231716925722	4,49824511138171	0,415443019840986	0,0644652961822219	19,3754029081011
2 km	199	0	0	0	0	0	1	0	2,13268446289272	33,7078651685393	39,7981822085451	11,872897731339	3,92184928075574	0,565376082444715	6,08316038073427
2 km	189	0	0	0	0	0	1	0	0	27,9289601833286	38,7997708393011	4,84101976511028	5,78630764823833	5,39959896877686	15,2033801203094
2 km	307	0	0	0	0	0	0	0	2,59089607787003	34,2112797022617	38,1190953335242	11,6017749785285	3,43544231319782	0,758660177497853	7,96593186372745
2 km	291	0	0	0	0	0	0	0	2,50734293287485	33,1399097356544	38,7420302313919	11,806003295365	3,59624614943764	0,809513575471022	8,05931656995487
2 km	127	0	0	0	0	1	0	0	0	39,7780959198282	33,4430923407301	3,99427344309234	1,62491052254832	1,63206871868289	17,2584108804581
2 km	202	0	0	0	0	0	1	0	5,03509525855895	36,4131213293224	21,4367569116172	26,3930668958602	4,56238361266294	2,19166308551783	3,03681420999857
2 km	39	0	1	0	0	0	0	0	0	27,2577526319559	17,9904032084796	4,84136646852396	12,7408150111008	29,7643772828189	3,73128983742749
2 km	349	0	0	0	0	0	0	0	0	20,0730188274035	13,4440546925335	47,5195074808505	6,06342615792111	7,84594459159568	4,31670126709142
2 km	211	0	0	0	0	0	1	0	0	18,441037397908	27,0096002292592	6,04671156326121	28,8723312795529	15,3317094139562	3,02335578163061
2 km	129	0	0	0	0	1	0	0	0	22,6485325697924	55,6764495347172	6,64280601288475	4,59556191839656	1,55332856120258	8,08876163206872
2 km	201	0	0	0	0	0	1	0	0	20,1817791454949	55,1062763901811	6,88470621913691	7,75781865025406	2,68374722679453	6,54834323337866
2 km	212	0	0	0	0	0	1	0	0	27,738794214521	30,130316482887	5,49906916797938	19,189460117428	9,7594157239009	6,79507375053702
2 km	41	0	1	0	1	0	0	0	4,29953421712648	31,9813686850591	34,2027946972411	15,0053744177714	6,44930132568972	4,57183805087782	2,58688642063776
2 km	38	0	1	0	0	0	0	0	0	28,616442280149	21,2761386422229	37,8831280435405	0	0	12,2099684904039
2 km	235	0	0	0	0	0	1	0	0	64,0564550795243	10,0730763719731	7,20733629459808	1,93437455222811	2,18512680899842	12,8456798968334
2 km	229	0	0	0	0	0	1	0	0	28,9767841788478	22,2556606477501	36,8443680137575	0,738033820578962	0,0788191458870737	10,8770421324162
2 km	228	0	0	0	0	0	1	0	0	28,9858186506231	24,8460106002005	32,122905027933	1,52556940266437	0,143245953301819	12,1472568399943
2 km	236	0	0	0	0	0	1	0	0	61,1457214464733	7,86967418546366	5,07697815968493	4,4468313641246	10,3974221267454	8,55710705334766
2 km	100	0	0	0	0	0	0	0	0	49,216345809776	19,6235597223216	23,6956988477779	0,0429399556287125	0	7,2139125456237
2 km	230	0	0	0	0	0	1	0	0	54,5207244613072	21,1611425298876	17,6748514567972	0,00715870856897416	0	6,44283771207674
2 km	231	0	0	0	0	0	1	0	0	57,999140647379	7,94185047264394	25,2291606989401	1,85476940704669	0,293612145517044	5,08450300773417
2 km	81	0	0	1	0	0	0	0	1,76845421350326	29,0398797164745	42,9369227464738	14,3051478485	5,0619316961409	0,680174697501253	5,07625116345672
2 km	227	0	0	0	0	0	1	0	0	48,0836736155885	16,9782935740383	27,2870549466294	0,637581488645318	2,32824700909807	2,09184038971273
2 km	85	0	0	1	0	0	1	0	0	58,1793439335339	10,7362841999714	24,3804612519696	0,952585589457098	0,0572983813207277	5,50064460678986
2 km	280	0	0	0	0	0	0	1	2,36389684813754	31,1103151862464	43,3595988538682	13,9828080229226	4,70630372492837	2,37822349570201	1,05300859598854
2 km	226	0	0	0	0	0	1	0	0	44,9366635654477	23,9533385815501	23,5310956845345	0,486652830458742	2,31160094467902	0,980462320188936
2 km	234	0	0	0	0	0	1	0	0	55,1593268886502	12,4597207303974	25,4564983888292	1,22448979591837	0,372359470103831	5,13426423200859
2 km	114	0	0	0	1	0	0	0	2,42155036538186	39,518555667001	25,2901561828342	20,5258633041983	3,27410803840092	5,53804269952715	2,7152887233128
2 km	218	0	0	0	0	0	1	0	0	23,3541084604914	51,2214342001576	4,742460061609	5,60928433268859	1,10323089046493	13,6399455548392
2 km	320	0	0	0	0	0	0	0	0	51,1814406415581	14,3634541028211	30,7818988973221	0,322211084061292	0,551338966060432	0,887870542746671
2 km	86	0	0	1	0	0	1	0	0	50,7703332139018	27,6460050161233	15,2346829093515	0,0358294518093873	0,56610533858832	1,812970261555
2 km	113	0	0	0	1	0	0	0	2,53490870032223	45,5209452201933	23,0146795560329	19,4629430719656	2,4203365556749	3,5016111707841	2,72824919441461
2 km	282	0	0	0	0	0	0	1	0	51,2923319252524	25,9826734445479	15,1141977518436	0,0357986682895396	0,579938426290542	1,92596835397723
2 km	217	0	0	0	0	0	1	0	2,52130936179357	46,1714776878447	23,0785760332354	19,4541938256572	2,29209941981233	2,95824081369529	2,70754243965332
2 km	281	0	0	0	0	0	0	1	0	61,2281456004586	23,1943250214961	8,32616795643451	0,0358268844941244	0,193465176268272	1,79850960160504
2 km	223	0	0	0	0	0	1	0	0	59,1934675166535	20,1489864622878	16,3813480409713	0,10027934961679	0,0573024854953084	0,88818852517728
2 km	225	0	0	0	0	0	1	0	0	57,0200573065903	14,9068767908309	22,1489971346705	1,1676217765043	2,1919770773639	0,444126074498567
2 km	130	0	0	0	0	1	0	0	0	52,163323782235	7,99426934097421	36,7621776504298	0,601719197707736	0,82378223495702	0,279369627507163
2 km	219	0	0	0	0	0	1	0	0	33,698610514253	50,4154132645753	3,68858329752184	6,48904168457241	0,96691018478728	2,98667812634293
2 km	132	0	0	0	0	1	0	0	0	62,0193340494092	23,780880773362	8,8936627282492	0	0,0572860723236663	1,07411385606874
2 km	135	0	0	0	0	1	0	0	0	45,9440108827952	12,5152144340231	31,9968497171905	5,8709815994845	0,186153075105606	3,28631774897974
2 km	84	0	0	1	0	1	1	0	0	64,2744592465263	7,67082079931242	22,8907033376307	1,41097264002292	2,43518120613093	0,293654204268729
2 km	112	0	0	0	1	0	0	0	0	33,7940418218276	44,5359495846462	7,06817530793469	6,64566026926382	3,41592666857634	2,45631624176454
2 km	238	0	0	0	0	0	1	0	0	75,9393115293781	4,67329850425821	5,70385743934731	0,13597652615759	0,0572532741716167	0,615472697344879
2 km	239	0	0	0	0	0	1	0	0	66,3372009740725	22,7402950866638	4,94198538891276	0	0,0143245953301819	1,16745451940983
2 km	70	0	1	0	0	0	0	0	0	73,0865611799241	7,98310302856734	8,54872198754206	0	0	9,99498818643946
2 km	284	0	0	0	0	0	0	1	0	61,6414810570794	20,2606889636898	13,4999641910764	0	0,15039747905178	1,0026498603452
2 km	14	1	0	0	0	0	0	0	0	66,9269340974212	2,7865329512894	21,4828080229226	1,11031518624642	0,193409742120344	2,81518624641834
2 km	111	0	0	0	1	0	0	0	2,37754225150387	36,0928100830708	17,1440847894586	37,5107419077628	3,3944428530507	1,05986823259811	2,35605843597823
2 km	331	0	0	0	0	0	0	0	0	38,1259402535998	39,0787305680923	10,4233827638083	0,121785228168207	0,00716383695107099	12,0352460777993
2 km	325	0	0	0	0	0	0	0	0	61,5120028663561	16,6391974202795	6,6141168040129	0	0	15,2275170189896
2 km	21	1	0	0	0	0	0	0	0	57,0681753079347	18,0965339444285	11,5940991120023	0	0	13,212546548267
2 km	71	0	1	0	0	0	0	0	0	60,3910054425666	11,314809510169	14,6591234603266	0	0	12,8329991406474
2 km	72	0	1	0	0	0	1	0	0	59,4701038310061	13,5839598997494	15,4242749731472	0	0	10,6480486931615
2 km	275	0	0	0	0	0	1	0	0	60,7565011820331	9,54939465577763	15,8177519879648	0	0	13,7975499677627
2 km	216	0	0	0	0	0	1	0	0	39,8081191379681	18,4792725710604	33,2999212429298	2,43430944368869	0,801890169685688	5,09773036443044
2 km	25	1	0	0	0	0	1	0	0	77,1504222126807	4,68012022327179	6,85558895090883	0	0	11,3067124660083
2 km	273	0	0	0	0	0	1	0	0	81,7361409540181	4,28305400372439	5,16401661653058	0	0	8,80962612806188
2 km	69	0	1	0	0	0	0	0	0	85,9548548907202	3,45395915442494	4,46434969544966	0	0	6,12683625940523
2 km	68	0	1	0	0	0	0	0	0	92,8776153625681	0,809687589567211	5,04442533677271	0	0	1,268271711092
2 km	298	0	0	0	0	0	0	0	0	92,6902680235058	0,938798910706607	4,8946538626917	0	0	1,47627920309589
2 km	340	0	0	0	0	0	0	0	2,96519123334766	61,0012892135797	16,222604211431	7,74244377596333	0	0	11,9037387193812
2 km	309	0	0	0	0	0	0	0	0	49,5093474679464	17,5202349401905	24,776162166034	1,94828450684048	0,594513287013824	5,56550390373182
2 km	110	0	0	0	1	0	0	0	0	50,1038012742501	17,7965495024698	23,7311189061493	1,91853389648507	0,372252845586656	5,99183907223137
2 km	341	0	0	0	0	0	0	0	0	91,6409999283719	1,41823651600888	5,51536422892343	0	0	1,4253993266958
2 km	297	0	0	0	0	0	0	0	0	91,516323024055	1,23138602520046	6,6938717067583	0	0	0,558419243986254
2 km	67	0	1	0	0	0	0	0	0	90,8875993982377	1,53306110752919	6,39014256035533	0	0	1,18919693387779
2 km	264	0	0	0	0	0	1	0	7,64271900293675	51,9590287228709	20,8581047202922	8,02234796934317	0	0	11,0593797005945
2 km	63	0	1	0	0	0	0	0	0	83,9988550164591	2,97695720624016	12,2012308573064	0	0	0,822956919994275
2 km	24	1	1	0	0	0	1	0	0	83,4765177548683	4,18098510882016	11,6122565864834	0	0	0,730240549828179
2 km	62	0	1	0	0	0	0	0	0	84,0951425705689	2,70096002292592	12,4373119358074	0	0	0,766585470697808
2 km	65	0	1	0	0	0	0	0	0	87,0101024575482	5,37364763201261	6,98574192161639	0	0	0,630507988822813
2 km	66	0	1	0	0	0	0	0	0	85,4790204783044	6,78075325791207	6,86667621366175	0	0	0,873550050121724
2 km	61	0	1	0	0	0	0	0	0	87,3603551990834	2,68547694070467	9,24520194786594	0	0	0,708965912346033
2 km	246	0	0	0	0	0	1	0	0	54,6503296073373	12,6110633419318	19,231871596446	2,46488965319576	0,55889939810834	10,1390083118372
2 km	263	0	0	0	0	0	1	0	2,41386720148986	48,6856242389514	25,6213738270897	11,9404054150849	0	0	11,2241243463935
2 km	134	0	0	0	0	1	0	0	0	73,8753581661891	10,3438395415473	8,65329512893983	0	0	7,02722063037249
2 km	80	0	0	1	0	0	0	0	0	57,5573065902579	22,1203438395415	5,36532951289398	0	0	14,8638968481375
2 km	270	0	0	0	0	0	1	0	0	92,5644699140401	4,14040114613181	2,12750716332378	0	0	1,1676217765043
2 km	215	0	0	0	0	0	1	0	0	55,2316837355869	24,142376280169	2,52811000501325	0	0	17,976079639046
2 km	50	0	1	0	0	0	0	0	0	40,1116998424746	35,9730774738651	9,99570385221252	0	0	13,7619934125734
2 km	133	0	0	0	0	1	0	0	0	50,9525855894571	13,1141670247815	14,7758200830827	4,54805901733276	3,1728978656353	12,3263142816215
2 km	91	0	0	1	0	0	0	0	0	92,594184214296	5,12104283054004	1,56854318865492	0	0	0,716229766509096
2 km	23	1	1	0	0	0	1	0	0	93,7182150275768	3,10149702743356	1,57581835112098	0	0	1,60446959386863
2 km	289	0	0	0	0	0	0	1	0	46,919770773639	29,9713467048711	9,06160458452722	0	0	13,9398280802292
2 km	350	0	0	0	0	0	0	0	0	42,7476541795	42,1459780817993	3,61721939689134	0,0573024854953084	0,0143256213738271	11,1310078074636
2 km	59	0	1	0	0	0	0	0	0	92,122600973933	5,34230879404182	1,84044686336293	0	0	0,694643368662274
2 km	57	0	1	0	0	0	0	0	0	93,4851088201604	2,67754868270332	2,00458190148912	0	0	1,83276059564719
2 km	268	0	0	0	0	0	1	0	0	92,0272206303725	3,66045845272206	2,31375358166189	0	0	1,99856733524355
2 km	213	0	0	0	0	0	1	0	0	36,5883364378851	48,4883221091847	1,20361083249749	0	0	13,5048001146296
2 km	56	0	1	0	0	0	0	0	0	92,1478721879925	3,4818741940106	2,32841381286717	0	0	2,04183980512967
2 km	49	0	1	1	0	0	0	0	0	65,4471253669363	10,1525023269134	12,8946803178922	0	0	11,4054557170473
2 km	55	0	1	0	0	0	0	0	0	93,9916929246634	2,15554282440561	2,06244629046119	0	0	1,79031796046978
2 km	337	0	0	0	0	0	0	0	0	51,7100744132799	14,9184315970235	10,353463079565	1,90326273611906	0,0357756153405839	21,0646823125358
2 km	247	0	0	0	0	0	1	0	0,379330088748926	78,6000572573719	4,68794732321786	11,1007729745205	0	0,0071571714858288	2,71256799312912
2 km	60	0	1	0	0	0	1	0	0	85,6620808254514	6,48466609343652	6,1049011177988	0	0	1,74835196331327
2 km	295	0	0	0	0	0	0	0	0	94,8359833834694	2,09139091820656	1,86219739292365	0	0	1,21042830540037
2 km	214	0	0	0	0	0	1	0	0	51,3254047857859	13,2540478578593	17,982518985528	2,05616850551655	0,0358217509671873	15,3245450637627
2 km	355	0	0	0	0	0	0	0	0	82,714899713467	6,36819484240688	8,83954154727794	0	0	2,07736389684814
2 km	267	0	0	0	0	0	1	0	0	96,3612921710479	1,36093403051357	1,29646873433135	0	0	0,981305064107156
2 km	54	0	1	0	0	0	0	0	0	96,1987257498747	1,25993270813945	2,04739065072661	0	0	0,493950891259217
2 km	53	0	1	0	0	0	1	0	0	95,2738990332975	2,3344074471894	2,06229860365199	0	0	0,329394915861081
2 km	22	1	0	0	0	0	1	0	0	96,1045470819907	1,96920873612603	1,64697457930541	0	0	0,279269602577873
2 km	52	0	1	0	0	0	0	0	0	96,3838166845686	1,96204797708557	1,38918725384891	0	0	0,264948084496957
2 km	351	0	0	0	0	0	0	0	0	45,438269836723	16,8075050128903	19,3784016041249	0	0	18,3543397307362
2 km	51	0	1	0	0	0	0	0	0	98,88324146324	0,644283771207674	0,157491588517431	0	0	0,314983177034863
2 km	262	0	0	0	0	0	1	0	0	57,8917215697508	21,8633629332569	9,5674591807505	0	0	10,5843597822973
2 km	258	0	0	0	0	0	1	0	0,0930965339444285	28,1796046977943	61,0928100830708	3,12947579490117	2,44915496992266	0,0572901747350329	4,26811801775995
2 km	259	0	0	0	0	0	1	0	0	37,0110330992979	43,4087978220375	2,82275397621436	2,22094855996561	0,0429861011606247	14,1925777331996
2 km	354	0	0	0	0	0	0	0	0	54,3188654920499	22,0670391061453	15,6782695888841	0	0	7,87136513393497
2 km	122	0	0	0	1	0	0	0	0	40,7237549265496	36,8326764600502	4,06305983518452	2,65854532425654	0,157649587961304	15,4138301683984
2 km	30	0	0	0	0	0	0	1	0	38,5860611704033	41,9096053291312	4,31917484420887	3,11582264880739	0,393954587780245	11,4461714776878
2 km	260	0	0	0	0	0	1	0	0	38,3711768497959	41,6660697657761	6,1886684334933	3,72466155719504	0,451257073275553	9,34030513573526
2 km	31	0	0	0	0	0	1	0	0	56,3588163645483	16,2928996202622	19,8538367844093	0,888443075159418	0,164791860715053	6,37672852332163
2 km	20	1	0	0	0	0	0	0	0	64,8280802292264	13,6962750716332	15,6590257879656	0	0	5,81661891117478
2 km	48	0	1	0	0	0	0	0	0	63,9000286450874	18,2684044686336	10,3050701804641	0,0143225436837582	0	7,51217416213119
2 km	15	1	0	0	0	0	0	0	0	47,4996417824903	20,8912451640636	12,8671729474137	0,0358217509671873	0,0214930505803124	18,326407794813
2 km	305	0	0	0	0	0	0	0	0	56,8450462067483	23,2824700909807	11,2114048284261	0,028655347804284	0	8,63242352604055
2 km	241	0	0	0	0	0	1	0	0	41,2291383138744	21,1732683905164	9,20421173268391	12,012033521954	3,35935821216245	11,1238449967767
2 km	240	0	0	0	0	0	1	0	0	50,2613677049767	24,4325098460437	9,55961331901181	0,0859291084854995	0,00716075904045829	15,0662370211242
2 km	123	0	0	0	1	0	0	0	2,17095364333309	57,9350863366053	12,767786773662	18,9797234362685	0,759475531991116	0,401232356523608	4,47803969334384
2 km	47	0	1	0	0	0	0	0	0	46,8161306496669	17,319676240957	4,42661700451257	13,7239452761264	14,253993266958	1,0600959816632
2 km	310	0	0	0	0	0	0	0	0	72,9923346944624	6,40447023425747	11,4979583064689	1,51873343362705	1,06024786875851	5,05766888745612
2 km	352	0	0	0	0	0	0	0	0	71,936985320444	6,68098818474758	11,2065878983172	2,01933404940924	1,24597207303974	5,46365914786967
2 km	328	0	0	0	0	0	0	0	0	77,0288661270683	7,64988181362367	6,86913544875009	0,88818852517728	0,580187665639997	5,25750304419454
2 km	115	0	0	0	1	0	0	0	0	87,3020422787531	3,64027230383375	4,98745969186671	0	0	3,86241490505195
2 km	116	0	0	0	1	0	0	0	0	83,9303625161198	3,84009170368248	6,26164206906434	0	0	5,14400343888809
2 km	44	0	1	0	0	1	0	0	0	67,772443934943	7,33682023357455	9,04922261230923	1,87719423944974	0,802464713047216	7,56609586587375
2 km	19	1	0	0	1	0	1	0	0	69,2406876790831	9,46991404011461	10,1002865329513	0,0358166189111748	0	11,1103151862464
2 km	339	0	0	0	0	0	0	0	0	64,2023067554982	10,5021849702701	14,7789956300595	0,21491510853213	0	10,186976144423
2 km	286	0	0	0	0	0	0	1	1,59719237931528	59,3467984529437	6,1810628849735	22,6471852170176	1,76908752327747	0,680418278183641	6,71107291219023
2 km	249	0	0	0	0	0	1	0	0	61,7059371195302	7,51987395258899	15,8561913628876	5,48592709303158	3,54508343479195	4,99892573229249
2 km	118	0	0	0	1	0	0	0	0	67,6717037885841	11,1652223734155	5,77239848170164	2,24880040105994	0,694693117524887	11,7453269354723
2 km	18	1	0	0	0	0	0	0	1,2668193529917	68,0861723446894	13,3552819925565	2,24735184655024	1,48153449756656	1,18093329516175	11,3942170054395
2 km	250	0	0	0	0	0	1	0	0	63,6005444516083	3,87563579052941	8,99777921054517	3,78966974711656	17,2290278673257	0,945626477541371
2 km	283	0	0	0	0	0	0	1	0	69,2263610315186	5,91690544412607	17,3495702005731	0	0	6,4756446991404
2 km	121	0	0	0	1	0	0	1	5,3935964472459	72,82429625385	5,07126996633479	6,16001719074565	0,00716281068691354	0,00716281068691354	0,587350476326911
2 km	117	0	0	0	1	0	0	0	2,70096002292592	55,9679037111334	25,089554377418	1,82690929932655	2,79409657544061	2,42155036538186	7,8807852127812
2 km	120	0	0	0	1	0	0	0	5,44490614701247	70,0386874910446	6,89926923628027	2,60782347041123	0	0,00716435019343746	0,322395758704685
2 km	87	0	0	1	0	0	1	0	0,193409742120344	55,2507163323782	29,7421203438395	2,42836676217765	2,44269340974212	1,5974212034384	7,11318051575931
2 km	242	0	0	0	0	0	1	0	0	78,1820786476613	7,62123057087601	5,98094692357281	0	0	7,38485781820787
2 km	29	0	0	0	0	0	0	0	0	45,9769291394999	16,8875832915383	31,1313319481264	0	0,00716486350935015	5,88951780468582
2 km	245	0	0	0	0	0	1	0	0	41,7890138222445	38,3012246651866	7,80634534125904	0,279309603953305	0,00716178471675141	11,6450619494378
2 km	45	0	1	0	0	0	0	0	0	52,6508095715719	22,4100874050724	5,6240149018484	4,5708554234131	6,5983665281559	7,83063476142714
2 km	137	0	0	0	0	1	1	0	1,99785177228786	57,7013963480129	13,0540637307555	12,3952738990333	3,47296813462227	0,551378446115288	1,40350877192982
2 km	311	0	0	0	0	0	0	0	0,186273105029374	51,3612265367531	38,2003152314085	3,81143430290873	0,386874910445623	0,0573148015474996	5,60252185126809
2 km	253	0	0	0	0	0	1	0	0	52,280701754386	30,812746151092	5,39205155746509	3,53741496598639	2,95023272466881	4,69029717150018
2 km	16	1	0	0	0	0	0	0	0	93,3505117743898	4,64533676902154	0,0357884188676544	0	0	1,02354877961492
2 km	88	0	0	1	0	0	0	0	0	51,944703101497	11,7899863906597	21,4884320607406	7,40634625026861	3,94670868848936	2,83647303201776
2 km	353	0	0	0	0	0	0	0	0	50,8230747208703	11,9381620383624	23,4826796450043	6,92098482679645	3,80761523046092	2,41196679072431
2 km	251	0	0	0	0	0	1	0	0	48,7282367270903	28,0217811850684	10,2027656373146	1,35415920326718	1,59776456258508	9,8445224618471
2 km	330	0	0	0	0	0	0	0	0	54,6189624329159	10,6189624329159	25,0089445438283	5,2737030411449	1,40966010733453	2,46153846153846
2 km	46	0	1	0	0	0	0	0	0	45,5288048151333	38,298939524219	5,13757523645744	0,766695328174262	0,229292060762396	9,93121238177128
2 km	17	1	0	0	0	0	0	0	0	75,0608795301533	7,61352241799169	6,43174330325168	0	0	10,7506087953015
2 km	254	0	0	0	0	0	1	0	0	46,1004082217289	37,3916780061591	5,0848671488935	0,572942777340113	0,20052997206904	10,5493088877748
2 km	252	0	0	0	0	0	1	0	5,89457097836986	34,565248531729	37,4158430024352	5,75132502506804	0,00716229766509096	0	16,2799025927518
2 km	255	0	0	0	0	0	1	1	18,8614393125671	31,8009308986753	26,0508413891873	9,12280701754386	0,88077336197637	0,0572860723236663	13,1829573934837
2 km	89	0	0	1	0	0	0	0	4,11773130908049	43,246920653108	23,6608421655686	19,2924663420223	3,23689487252936	0,186193067888857	6,24462904611859
2 km	313	0	0	0	0	0	0	0	10,7643859146865	34,2041225307758	23,8262238763241	22,3947895791583	1,86802175780132	0,0286286859433152	6,89235614085313
2 km	322	0	0	0	0	0	0	0	0	52,1315468940317	4,69298559862435	40,8397220032958	0	0	2,32141577702945
2 km	256	0	0	0	0	0	1	0	0	62,417692527913	1,71772115659891	35,3850558259376	0	0	0,47953048955053
2 km	257	0	0	0	0	0	1	0	0	55,9613319011815	1,22448979591837	42,7783745076978	0	0	0,0358037952022914
5 km	94	0	0	0	0	0	0	0	0	23,6760981423545	43,7961976140544	3,9376124500063	2,52919402711406	2,29770458738726	21,9892047993949
5 km	160	0	0	0	0	0	1	0	0	23,800137520055	43,8677515471006	4,57024982809993	2,19917487966995	2,07655283062113	21,7992207196883
5 km	159	0	0	0	0	0	1	0	0	23,7005546133749	43,8133107209974	5,05798230737498	2,06031993399642	1,9124994270523	21,8476417472613
5 km	156	0	0	0	0	0	1	0	0,00229179080533529	26,3785121694092	45,3476646651694	5,85208782142366	4,70504652335335	6,47316312966952	8,07741669340423
5 km	157	0	0	0	0	0	1	0	0	24,1955076782031	45,0618840247536	4,43731377492551	2,74581709832684	2,74925509970204	18,6030254412102
5 km	158	0	0	0	0	0	1	0	0	24,0764083054499	43,4443324013384	5,40748040518861	1,99500389604437	1,73832332584682	21,821286153
5 km	105	0	0	0	1	0	0	0	0,00229197465076036	24,1585588063396	47,8289270120672	4,25619692646199	3,84134951467437	4,09575870090877	13,0161240416681
5 km	32	0	1	0	0	0	0	0	0	36,7683140553803	27,9471900923005	9,57705339408809	6,16777660941699	2,19885500642598	16,559177474004
5 km	142	0	0	0	0	0	1	0	0	35,4792872285567	27,7545407666304	10,3592505586432	7,62734200423996	2,55314272617888	15,4540766630379
5 km	155	0	0	0	0	1	1	1	0,0939709606811749	32,3088206644435	28,5098726808082	34,1550062456309	0,0424015310390667	0,108868795911117	1,07035216190509
5 km	314	0	0	0	0	0	0	0	0	33,0820175539107	27,3151224877971	13,8746934940532	9,04163897609827	4,23379242386049	9,99152095698604
5 km	166	0	0	0	0	0	1	0	0,00229200091680037	25,0424020169608	51,0818244327298	6,11849644739858	4,93696997478799	6,35113454045382	2,89135915654366
5 km	143	0	0	0	0	0	1	0	0	33,9070646880193	25,3606829771386	13,0865753738612	9,82295307397009	4,35111442158941	11,0307683492809
5 km	278	0	0	0	0	0	0	1	0,00229186959262018	24,9470005156707	50,8726293473901	4,94127084168911	4,85647166676216	5,76061422105082	5,61851830630837
5 km	306	0	0	0	0	0	0	0	0,00229168576404803	24,092492437437	51,3234485287377	5,58254652122101	5,10129251077092	6,03400861673847	4,63149692914107
5 km	191	0	0	0	0	0	1	0	0,712771443304876	42,808686185756	34,756202372085	7,62963387383258	0	0,00343780438893027	0,137512175557211
5 km	190	0	0	0	0	0	1	0	0,776952695269527	43,7190594059406	29,3213696369637	6,93642280894756	0	0,00458379171250458	0,152411074440777
5 km	126	0	0	0	0	1	0	0	0,0928302924727239	20,2988906207023	33,132392041808	6,7468139726781	12,7269184927111	12,9641514623636	13,2667094526451
5 km	334	0	0	0	0	0	0	0	0	30,2249366900045	47,0487802083214	14,7601095463452	0,231468218955185	3,64734327195224	0,379287032050327
5 km	172	0	0	0	0	0	1	0	0,0928228458796971	19,8468996023515	33,1182746410277	5,8741963948065	13,5807845249418	13,7755979051832	12,9012296162176
5 km	174	0	0	0	0	0	1	0	0,0928228458796971	20,0394210604724	32,5017475906169	5,34247046285367	13,7790357883639	14,2420040567022	13,1109404902421
5 km	171	0	0	0	0	0	1	0	0,0928207185011172	18,8426058557268	31,947516186329	5,35151549876812	15,1458202028305	15,3314616398327	12,2741076032774
5 km	106	0	0	0	1	0	0	0	0	37,3259850819804	46,8370819345303	10,5400048122644	0,164991922270472	2,04979547876302	0,148951040938621
5 km	125	0	0	0	0	1	0	0	0,0928217821782178	13,6024019068574	27,6471397139714	3,23042720938761	22,7940502383572	21,3192152548588	9,91703337000367
5 km	96	0	0	0	0	0	0	0	0,0928302924727239	14,6752085816448	28,4324287155038	4,28738424864766	20,4742367287063	20,2049142752361	10,5986980837994
5 km	170	0	0	0	0	0	1	0	0,0928217821782178	13,372066373304	27,1108360836084	3,73922808947561	22,6072607260726	22,52933626696	9,11143197653099
5 km	192	0	0	0	0	0	1	0	0,0974156208813249	35,0868145091972	45,1572975760701	11,5706836284454	0,999369663629592	4,26680419460203	0,101999885393387
5 km	107	0	0	0	1	0	0	0	0,165012719730479	35,394082460523	45,2283821877936	11,2506589049573	1,0519560882818	4,13563128824513	0,0962574198427796
5 km	4	1	0	0	0	0	0	0	0,0928249733557947	9,16560662839069	22,3032053265491	2,03298151522444	27,6033967064324	32,2068277924846	4,89565785402413
5 km	3	1	0	0	0	0	0	0	0,099698612241156	8,63367062787207	22,068918098163	1,91948477590732	27,912173544343	33,0311816004492	4,59759577369561
5 km	6	1	0	0	0	0	0	0	0,0928217821782178	12,4679134580125	23,1046021268794	2,498166483315	24,5255775577558	29,9974789145581	5,7285936927026
5 km	167	0	0	0	0	0	1	0	0,0928207185011172	12,7038331518937	21,674210737409	2,1921732653412	24,1734945281614	32,4070360396493	5,09368016959835
5 km	168	0	0	0	0	0	1	0	0,382689597488456	11,0601876783116	22,8330487986526	0,782565853546754	26,4766204154588	33,1988954707426	3,3158793267413
5 km	108	0	0	0	1	0	0	0	0,814796988345309	39,5812562313061	43,5635621870022	9,95977584487915	0,338066260987154	2,14643426043708	0,0779271381258523
5 km	169	0	0	0	0	0	1	0	0,654373760872804	6,26984036030667	12,952245613633	0,54550246965929	29,8043754798932	46,0078616532392	1,45887530226108
5 km	5	1	0	0	0	0	1	0	0,654276285635714	6,22880190668255	11,3782198184985	0,682922357686314	26,576679805665	50,5671922266019	1,66834723622697
5 km	179	0	0	0	0	0	1	0	0	43,2051517095976	31,1738014483454	8,21225593546613	0	0	16,9481620680172
5 km	204	0	0	0	0	0	1	0	0	29,5458191067623	51,6556291390729	2,8139966543688	3,10387497422031	8,48209170695937	0,945255390820138
5 km	36	0	1	0	0	0	0	0	0,718468184578716	5,7408701829974	8,78318761530441	0,0951082285805957	26,2349746187077	53,9424079570065	1,07369168891588
5 km	178	0	0	0	0	0	1	0	0	42,616488276684	33,4211913547707	7,18067429121496	0,740299328459123	1,42788384405583	14,0095345052829
5 km	315	0	0	0	0	0	0	0	0,718509350935093	5,17968463513018	7,82224055738907	0,0928217821782178	24,791437477081	56,4069948661533	0,861752841950862
5 km	181	0	0	0	0	0	1	0	0,718451719356946	5,12312222846077	7,78723745574131	0,0939601929621524	24,6725716446471	56,6167455397555	0,836474888565503
5 km	183	0	0	0	0	0	1	0	0,354122258131059	16,6529143459626	17,088404501593	1,29501019963786	16,0443741548053	43,1467601824475	3,62144445208462
5 km	37	0	1	1	0	0	1	0	0,718443487029059	4,71972683105693	7,13630946924558	0,169584746539554	23,5344669538913	58,8092400770006	0,669172243102026
5 km	35	0	1	0	0	0	0	0	0,718501117286427	5,27817567180427	7,36033919669971	0,0939666532974274	24,0302526786226	57,0469260299089	1,05884375179052
5 km	326	0	0	0	0	0	0	0	0	49,3388486570721	27,7866898890824	6,91516179301494	0,0905215876798973	0,0309377578146485	15,1652305435879
5 km	205	0	0	0	0	0	1	0	0,00572901747350329	34,6364938413062	47,0604411343455	2,54253795474076	4,66914924090518	6,93898596390719	1,89974219421369
5 km	7	1	0	0	0	0	0	0	0	33,2336392909118	28,3073785050477	2,3938029266504	7,41059048666735	19,4346087295312	7,76467622354384
5 km	79	0	0	1	0	0	0	0	0,00572973964063073	28,2178217821782	49,7020535386872	2,42024202420242	6,31188118811881	8,72066373303997	2,71589658965897
5 km	206	0	0	0	0	0	1	0	0,00572908311753787	28,1676100556867	49,5875060155373	2,31798702935582	6,20574283291702	8,95455691271169	2,72475193070101
5 km	180	0	0	0	0	0	1	0	0,718443487029059	6,10390503254194	7,52245852048767	0,246356219635164	24,9289577413145	54,2625355211294	1,94678705655881
5 km	128	0	0	0	0	1	0	0	0,309416577852649	28,5912377809101	45,2722292891441	12,7697367667114	5,7012869437664	3,99032786697379	1,26517000721972
5 km	194	0	0	0	0	0	1	0	0,275014896640235	28,0377687124719	44,9614979144704	13,4092680020168	5,98271989732777	3,7894760966219	1,36132373836916
5 km	77	0	0	1	0	0	1	0	0	30,5776789704686	49,0838041323356	7,21382487423077	3,75073055017591	4,06701580280302	3,53414390978994
5 km	195	0	0	0	0	0	1	0	0,0744934445768772	27,7161455945723	50,1260658292839	8,42807371412854	6,34798753094343	3,03360227376914	2,10186119006143
5 km	196	0	0	0	0	0	1	0	0,0699036246748335	26,9197712661724	49,985675486747	8,92245281505334	6,51249670536195	3,08263525205414	2,45235666892039
5 km	197	0	0	0	0	0	1	0	0	26,7143381004767	50,0699028236157	8,24394939493949	5,71713421342134	3,04478364503117	4,58264576457646
5 km	345	0	0	0	0	0	0	0	0	19,3617143184553	32,3004641035925	3,72657995760041	26,4000458373918	10,9436773047614	5,26442445424855
5 km	348	0	0	0	0	0	0	0	0	18,7958295142071	31,1400091659028	3,67552703941338	27,8024747937672	11,3221814848763	5,20164986251146
5 km	318	0	0	0	0	0	0	0	0,609539522680141	5,63938633577378	4,77205284203531	0,563709483380882	33,5670665337596	48,3014241684712	2,69824356374386
5 km	290	0	0	0	0	0	0	0	0	18,2325506778049	9,90981699840719	0,520242474245706	18,8020672189946	46,9467267122738	1,83803728786368
5 km	198	0	0	0	0	0	1	0	0,0859480644495886	26,6565056954917	42,5889848960601	13,8708716279709	7,31704522014164	3,74160573903876	3,29009190713025
5 km	185	0	0	0	0	0	1	0	0	8,74667644631888	7,74846428898872	0,569588337764738	25,8962134409095	50,177638213991	2,83075089392134
5 km	42	0	1	0	0	0	0	0	0	14,2068175307935	25,0804926955027	3,19106273274133	36,0274992838728	14,6628473216843	4,92580922371813
5 km	184	0	0	0	0	0	1	0	0	9,83454407956551	8,13300639365676	0,587803927859386	27,5099113137933	47,1652496734423	2,96766505488461
5 km	78	0	0	1	0	0	0	0	0,500767767515413	25,0234913941283	39,4770013521876	16,7854605459171	7,89540027043751	4,07948112667018	4,17344670318337
5 km	74	0	0	1	0	0	1	0	0,0126051383127449	59,1524763367176	15,2304448467903	10,4599729562487	1,13217060481746	1,89879219856531	11,4821350812458
5 km	8	1	0	0	0	0	0	0	0	13,1680876420975	8,54189585625229	0,538595526219289	26,0336450311698	44,9074074074074	3,14791895856252
5 km	34	0	1	0	0	0	0	0	0,012606005042402	59,4510657804263	14,2757277102911	7,71487508595003	1,71670868668347	4,06715562686225	11,8771487508595
5 km	177	0	0	0	0	0	1	0	0	7,16994969461537	10,7463302279212	1,57333241660651	46,1182348424949	27,9876700241787	4,52060916497645
5 km	10	1	0	0	0	0	0	0	0	12,6726024728706	26,1542163704493	1,26966665520758	34,6121672568095	17,412080167761	6,16040427653065
5 km	207	0	0	0	0	0	1	1	0	14,4782379500814	30,1700625701909	1,15972588297312	29,449244803007	16,0023836263207	6,86782333661846
5 km	40	0	1	0	0	0	0	0	0	9,66159769891019	9,40604838247596	1,08522512405028	36,5045895740463	37,5886687370363	3,68082692550107
5 km	76	0	0	1	0	0	0	0	0	10,7523061937776	8,21864435913596	0,842262075287916	34,331060562654	40,4262877442274	3,39196699707787
5 km	186	0	0	0	0	0	1	0	0	18,9169368977094	12,7854613789231	1,35669351789254	24,7287185892221	35,906543983683	4,60748702318067
5 km	11	1	0	0	0	0	0	0	0	15,8151046739467	29,4290199493532	6,81325984576778	24,3391275452327	15,0301933059092	6,91180346277687
5 km	149	0	0	0	0	0	1	0	0,0275030654458362	34,3410150923072	33,6694819110047	13,6025577850865	7,95296975808762	2,43745917513723	7,37769730584555
5 km	146	0	0	0	0	0	1	0	0	35,8193903277561	33,8299335319734	11,6112766445107	7,57506303002521	1,8450607380243	8,7451294980518
5 km	145	0	0	0	0	0	1	0	0	35,4463886692564	33,7080454238143	12,4789439306955	8,39148819141256	2,38234384131459	7,05879656685803
5 km	13	1	0	0	0	0	0	0	0	39,5606284594492	29,2375746324246	6,36252163051077	4,13701424462246	1,95734635174935	18,3380891807337
5 km	346	0	0	0	0	0	0	0	1,20889194453993	34,1755471525152	37,6062793628968	13,6289675719033	4,90775753408961	1,77609716970322	5,94935258393491
5 km	82	0	0	1	0	0	0	0	0	36,7545950405647	32,79208873814	7,96168125773479	4,62712563597195	1,52404088554797	15,977219599395
5 km	150	0	0	0	0	0	1	0	0,285259311024299	35,897994019865	32,9239652189852	15,6835340077215	7,45111067832144	2,38288902381743	4,71307954037737
5 km	221	0	0	0	0	0	1	0	0	36,4985503260334	27,7879006658186	10,7172734669555	6,50920800815943	3,18011482793	14,097936076827
5 km	12	1	0	0	0	0	0	0	0	41,1932534317208	26,4397185874373	8,92705731374751	3,9335884685015	1,77257831656622	16,8480876320554
5 km	292	0	0	0	0	0	0	0	0	38,4303391384051	27,2582493125573	10,0469752520623	5,58432630614116	2,23877176901925	15,4411090742438
5 km	144	0	0	0	0	0	1	0	0	37,5918054011939	31,2911763694902	16,3869060577243	6,68790173814407	2,1701020887519	5,32671837941268
5 km	148	0	0	0	0	0	1	0	1,45196594125669	33,1923768923116	39,4861392832995	14,3958927814258	4,97931492877689	1,81409793607683	3,93073652605402
5 km	83	0	0	1	0	0	0	0	0	43,9566358396076	26,8252713124993	8,91807336610857	2,72401187242869	1,06806018725433	15,2634051867386
5 km	93	0	0	0	0	0	0	0	1,63752205899205	37,373089175624	31,554098961795	20,475328306557	3,845713107052	1,75440606880114	2,76625489881512
5 km	151	0	0	0	0	0	1	0	1,66836635308407	37,6917876499639	31,1856172153407	21,6051151012364	3,19922998476011	1,61336526452086	2,42348546481649
5 km	152	0	0	0	0	0	1	0	1,56069165453941	39,2155289965509	29,3082308723602	23,1674477764155	2,00071044700867	1,34068225830478	2,73636686566822
5 km	153	0	0	0	0	0	1	0	1,20556485067956	39,9440764593981	28,3594233457863	23,4638215947377	1,81293117278999	1,21587861841351	3,38520776512113
5 km	332	0	0	0	0	0	0	0	0	51,5425166170066	19,8361219344488	14,9931239972496	2,90740316296126	1,32363052945221	9,05454962181985
5 km	147	0	0	0	0	0	1	0	0	36,4472915210341	33,8413760700411	20,1975636867859	2,62654275007735	0,972920940146454	5,08806710747969
5 km	222	0	0	0	0	0	1	0	1,90553671280594	41,60440920341	35,0880007333394	13,7363644697039	1,19855165459712	0,533962783023192	0,555733797781648
5 km	319	0	0	0	0	0	0	0	0,508806710747969	18,303290054204	46,6360313076562	23,284782783081	2,30338173108878	1,40724018197862	4,41653392617718
5 km	220	0	0	0	0	0	1	0	0,18909007563603	17,2644969057988	47,2897089158836	24,1473756589503	2,57506303002521	1,75338070135228	4,19665367866147
5 km	338	0	0	0	0	0	0	0	0	28,7150159305018	32,6357530886836	13,6692873679144	1,53230797441951	1,07043803149426	21,6288078483508
5 km	99	0	0	0	0	0	0	0	0,0126045605591841	13,0468660478973	55,4142316947405	15,3248539016844	3,73209579466025	2,97811389939269	8,15629655093388
5 km	9	1	0	0	0	0	0	0	0,00114602672534323	45,6267620160902	33,953333791744	6,64924706044145	1,39242247129203	0,15585963464668	11,8189736184648
5 km	104	0	0	0	1	0	0	0	4,36850368434925	40,5839951410137	23,7918428622179	25,6288605448024	0	0,0194817845314631	0,025211721158364
5 km	164	0	0	0	0	0	1	0	0,0126039828585833	20,4035566147994	40,9629442903958	6,33407429474987	3,29536860920778	2,6170451680913	25,2251529665192
5 km	33	0	1	0	0	0	0	0	0,0126054272093876	20,276402640264	44,8695911257792	6,80463879721305	4,59295929592959	3,87101210121012	18,3237073707371
5 km	163	0	0	0	0	0	1	0	0,0126055716626749	21,6288690510296	38,2349907750135	6,02890113793933	2,32057114699242	1,15283682660463	29,5256867171654
5 km	103	0	0	0	1	0	0	0	4,05550971763843	39,9569123579025	22,7023744041071	27,5955720572057	0	0,016043270993766	0,0366703337000367
5 km	1	1	0	0	0	0	0	0	0,0126035496178833	22,4171316612624	38,4878032013016	4,86382437526496	1,70377075289022	0,830688497542308	30,6312086804084
5 km	162	0	0	0	0	0	1	0	0	24,4880418963364	37,2047717818549	5,67250724820371	0,255549316434228	0,0641738193736177	31,3133859711447
5 km	356	0	0	0	0	0	0	0	0	25,3999541599817	37,1074948429979	5,71395828558331	0,0882420352968142	0,012606005042402	30,6990602796241
5 km	2	1	0	0	0	0	0	0	0	26,7348178369644	36,8589339537229	5,64768442646435	0,0389653552150544	0,00229207971853261	29,698476913027
5 km	141	0	0	0	0	0	1	0	0	28,3925010886256	31,3673137304334	14,1005660853024	8,67348108083331	6,4790410927509	9,26592258153233
5 km	161	0	0	0	0	0	1	0	0,0126049938693893	23,0144269884378	40,8218456002842	3,80212451442126	3,6623236733244	2,43734745092647	24,8524642763015
5 km	140	0	0	0	0	0	1	0	0	31,5211866364771	29,7537082389908	11,4966960861328	8,14888406265884	5,61318793031745	12,0488886835174
5 km	95	0	0	0	0	0	0	0	0	28,1338100804511	44,8165211212726	12,8217470031401	3,31660134314332	5,30724976506452	1,7018496871347
5 km	92	0	0	0	0	0	0	0	0	32,2712066905615	28,3154121863799	10,8888888888889	8,10872162485066	5,16845878136201	14,0191158900836
5 km	154	0	0	0	0	0	1	0	0	33,0135918769626	25,2584290265649	38,6486052854753	0,0424029888376997	0,137523207041188	1,23197872974398
5 km	139	0	0	0	0	0	1	0	0	33,4271854127054	27,9630442201745	10,1811223246063	7,82263175856857	4,75476573545902	14,6884598508118
5 km	165	0	0	0	0	0	1	0	0,00572960832397497	27,0586482708042	44,415923727454	8,90839502211628	4,26741227969656	6,44351752114225	5,30447138633603
5 km	102	0	0	0	1	0	0	0	0	29,4307750489921	29,464009443152	12,286411716843	9,08101170079877	6,53227747281083	11,5850513987096
5 km	138	0	0	0	0	0	1	0	0	30,0432037221668	28,9751435349125	12,295298014004	9,01548228876589	6,01643345824595	12,3537433675984
5 km	316	0	0	0	0	0	0	0	0	15,6403644490287	29,7472924187726	7,89295742364335	23,5379061371841	14,7647699272248	6,7870036101083
5 km	336	0	0	0	0	0	0	0	0	15,59928484654	29,6582391638206	7,81053017626699	23,7295711371398	14,8004676003392	6,76874412634378
5 km	210	0	0	0	0	0	1	0	0	17,9544465067253	36,2846864187347	10,5898123324397	9,91498819917051	21,3205471918609	2,22497193006576
5 km	208	0	0	0	0	0	1	0	0	17,8194902823616	31,3817840117345	12,2387238723872	16,8087642097543	13,7399156582325	6,58920058672534
5 km	98	0	0	0	0	0	1	0	1,46113383985973	33,3665669657694	34,3773277867547	15,4398872348472	2,544091862344	1,55510480054091	9,86122093489646
5 km	209	0	0	0	0	0	1	0	0	18,4700530531333	33,1140928830883	12,8473376035567	10,6954200135211	20,2633177114964	2,66526108329227
5 km	28	0	0	0	0	0	0	0	0	15,493813015582	12,3544912923923	1,76672777268561	29,6849220898259	35,6702566452796	2,85403299725023
5 km	335	0	0	0	0	0	0	0	0,430856671403034	35,8401705092359	37,4684878764266	8,25846816702571	3,49383508273365	1,06339093367557	12,5647430902507
5 km	27	0	0	0	0	0	0	0	0,0126054272093876	33,8146314631463	22,2714979831316	2,63338833883388	11,5431334800147	17,4894572790612	10,538137147048
5 km	187	0	0	0	0	0	1	0	0,0103134131667908	33,6836074027388	22,2643671575087	2,78691342462614	11,6507190740847	17,405603621154	10,517389560534
5 km	200	0	0	0	0	0	1	0	0,783864313545726	35,3632821453129	37,0845748338299	10,05730002292	3,50905340362136	1,14485445794178	11,2319504927802
5 km	188	0	0	0	0	0	1	0	0,012605282759411	42,2918695926202	23,0252678622586	3,13986134188965	6,1674210737409	10,0498481636395	13,5953704234229
5 km	199	0	0	0	0	0	1	0	1,76903951695139	33,4696777002486	34,5340803629739	15,1433907354576	3,01447083490874	2,09214129401116	9,12132357153496
5 km	189	0	0	0	0	0	1	0	0	36,1100606227295	22,8337974582001	4,87273810751653	9,35698651172918	13,633811210048	11,6810488076002
5 km	307	0	0	0	0	0	0	0	1,90311418685121	34,9114324342904	35,3491143243429	14,972845390591	3,04773253282614	2,65702697128715	6,28451614381631
5 km	291	0	0	0	0	0	0	0	1,90097512346599	35,0265265666716	35,3278866977576	14,8743568883134	2,99183004663634	2,71911631584375	6,2781450882882
5 km	127	0	0	0	0	1	0	0	0	43,6305294522118	23,1205592482237	8,64428145771259	3,55718542287417	5,66926426770571	13,4299793719917
5 km	202	0	0	0	0	0	1	0	2,17271727172717	32,7603593692703	37,5550055005501	16,115465713238	2,86372387238724	4,34543454345435	3,01269710304364
5 km	39	0	1	0	0	0	0	0	0	21,947586143674	18,5316328050695	14,3410452977643	16,1034526224117	20,905955286649	6,52938682434368
5 km	349	0	0	0	0	0	0	0	0	26,3677828966972	26,4033097251828	23,5485571523528	7,87893373673474	7,39645648536524	7,3185266680419
5 km	211	0	0	0	0	0	1	0	0	31,0695297460812	25,0698964158035	19,1894307452562	7,27953982949858	8,12173434778623	8,55142542854524
5 km	129	0	0	0	0	1	0	0	1,85191551781437	39,1549489462647	34,742897743551	11,1481647012984	2,28051477750656	1,58604645832617	8,48374416978948
5 km	201	0	0	0	0	0	1	0	1,8608061965763	37,2940394619245	34,5589751816119	12,7575222861333	2,47496390677636	3,24380686114994	6,88635790728052
5 km	212	0	0	0	0	0	1	0	0	35,071915649533	26,8317001891009	14,8278035642657	7,21677840811415	6,49934101197639	9,09288865967566
5 km	41	0	1	0	1	0	0	0	1,99738723872387	34,6591950861753	36,4113494682802	14,0252566923359	2,31481481481482	5,31261459479281	4,15635313531353
5 km	38	0	1	0	0	0	0	0	0	32,6866218972749	18,9303476885701	26,3379248699319	3,92839953244253	7,46372991680227	9,59982581192272
5 km	235	0	0	0	0	0	1	0	0	55,9383987808092	12,2228460771619	15,6569765443274	1,17335655601517	1,11835546745196	11,0666773613228
5 km	229	0	0	0	0	0	1	0	0	31,9281319109441	21,1570854006486	30,818943291586	2,32379599179567	3,88330602376505	9,01674095633143
5 km	228	0	0	0	0	0	1	0	0	33,6171529417158	20,8395406935436	31,346978066054	1,96992963718457	2,49249386903807	8,93172285760125
5 km	236	0	0	0	0	0	1	0	0,0148983474294621	59,2003025510555	7,41364688624539	3,27534438103097	6,53006028100575	12,6624492883174	6,88762061931284
5 km	100	0	0	0	0	0	0	0	0	56,8528151424185	12,1897843671945	25,9148926419029	0,159261211301817	0,00458305644034006	4,53722587593666
5 km	230	0	0	0	0	0	1	0	0	57,5205115277077	12,4788009350506	25,1695925195948	0,035522757482697	0	4,70275473254801
5 km	231	0	0	0	0	0	1	0	0	53,5593958424056	13,1752652930256	25,5151153996012	0,848020902569274	0,383901354541496	6,09429075657216
5 km	81	0	0	1	0	0	0	0	1,47384104062804	31,7403014153917	40,9993696636296	9,2865738353103	3,03592917311329	3,67428800641797	8,87742822760873
5 km	227	0	0	0	0	0	1	0	0	46,3050179334686	14,705444211443	30,6690959927579	1,75094823931154	0,948812265804943	4,73374815222249
5 km	85	0	0	1	0	0	1	0	0	60,7771907910569	7,82118423615966	25,4873199408684	0,956877485303049	0,428589436530946	4,08878906294764
5 km	280	0	0	0	0	0	0	1	1,25827966354198	32,5376452522289	36,0385964108088	14,4175013178703	4,57014508033279	5,12135866700282	5,02968073158993
5 km	226	0	0	0	0	0	1	0	0	48,5505419712629	12,5867956092307	31,841098150652	1,67289227032106	1,05988037674451	3,252973394138
5 km	234	0	0	0	0	0	1	0	0	54,9020731385874	12,2199429285231	25,2008388819491	1,8760242496476	0,861802220974341	3,96864506813051
5 km	114	0	0	0	1	0	0	0	1,05766145666224	30,4189393592153	31,4639959664482	19,0894715130403	6,32648851812806	7,94334693129211	2,88307283311179
5 km	218	0	0	0	0	0	1	0	0,697810319342752	36,1658244817985	39,2332107295498	8,19039107169457	2,79124127737101	1,25468357911381	10,8544452465253
5 km	320	0	0	0	0	0	0	0	0	50,8523703686731	11,8690282519533	33,1439176958504	0,679375844923584	0,623238549137319	1,3243819169168
5 km	86	0	0	1	0	0	1	0	0	60	13,0453217211941	18,9537615309689	0,26012719876239	0,319715808170515	1,47940182203633
5 km	113	0	0	0	1	0	0	0	1,11272818949612	30,2751452505644	31,8817826570253	19,7575146396525	6,31539140300013	6,672931253796	3,19264751383748
5 km	282	0	0	0	0	0	0	1	0	62,2451669092284	13,2404340900496	15,6309088617169	0,264717004916173	0,35410196761514	1,47370592347272
5 km	217	0	0	0	0	0	1	0	1,12868110461785	30,4640770024063	31,8643290936175	19,7650968259425	6,26332072877277	6,43978457660135	3,27145639967916
5 km	281	0	0	0	0	0	0	1	0,0022918170671617	65,296160060504	13,2444108311275	10,9674905749023	0,17532400563787	0,25668351152211	1,60770967261393
5 km	223	0	0	0	0	0	1	0	0	54,1662369214196	12,0832903588086	29,0908882547759	0,532884106301784	0,558095827460148	1,2663159945451
5 km	225	0	0	0	0	0	1	0	0	51,2668889882078	11,309748914177	31,4493301704083	2,16935400694468	0,992425023779237	1,76023653178396
5 km	130	0	0	0	0	1	0	0	0	50,9574504658332	13,0708318531336	31,4039168949039	1,43015940318348	0,767793910362926	0,988964394989858
5 km	219	0	0	0	0	0	1	0	0,614221050822208	37,5660344926374	38,1951526958116	10,2790351229015	2,76284879390363	1,34991119005329	8,45929066636108
5 km	132	0	0	0	0	1	0	0	0	53,3142333256933	13,8654595461838	26,4852165940866	0,892734357093743	0,607380242952097	2,02612881045152
5 km	135	0	0	0	0	1	0	0	0	58,3769663500647	12,7175444827626	21,6037854745019	1,82628521671383	0,797424410811058	3,61361579266965
5 km	84	0	0	1	0	1	1	0	0	52,1427752950613	12,9368626102899	29,4545662885299	2,23215308811734	0,778045147244185	1,47817119284978
5 km	112	0	0	0	1	0	0	0	0,525917778083322	38,1456528713507	38,0585728035199	11,157706586003	2,87364223841606	1,36578211650396	7,16691874054723
5 km	238	0	0	0	0	0	1	0	0,0275021199550799	66,2778172484129	6,84917379047968	9,56615405770861	1,93546169183875	2,70322920725139	3,13982536153829
5 km	239	0	0	0	0	0	1	0	0	57,8279702970297	12,9732764943161	18,3271452145214	0,48473597359736	0,547763109644298	2,53369086908691
5 km	70	0	1	0	0	0	0	0	0	63,190584783929	9,25363556146362	20,0967191134845	1,34879616790621	0,0962607290604265	5,75272452242073
5 km	284	0	0	0	0	0	0	1	0	51,535464649937	14,9444253466254	25,975707574195	0,920132920820442	0,560330010312822	2,61258164317635
5 km	14	1	0	0	0	0	0	0	0,0424005592289974	66,2033164113083	4,92992448116613	9,60659156801852	2,95084973012617	4,80386876453938	3,4161099205849
5 km	111	0	0	0	1	0	0	0	1,27984783903937	39,3796690957422	24,3194005224804	22,4712406618085	3,90714514872359	2,50126036940281	5,61781016545213
5 km	331	0	0	0	0	0	0	0	0	43,7260788852474	36,0850732243944	6,47789517108611	1,12300323149909	0,288772259528339	11,9313363738455
5 km	325	0	0	0	0	0	0	0	0	50,3649635036496	26,8755228087866	7,6304300496167	0,00114588227205537	0	15,0225165866459
5 km	21	1	0	0	0	0	0	0	0	48,7749535880452	29,033256171071	7,25974651050858	0,0343792257798354	0,00343792257798354	14,763585524054
5 km	71	0	1	0	0	0	0	0	0	64,3414583834703	7,80188171118828	21,2007655195334	1,17922095781621	0,0355256070867856	5,17298678676614
5 km	72	0	1	0	0	0	1	0	0	63,324396168477	7,98615885237637	21,7723085384298	1,3795316008983	0,0389568724506165	5,22594986021358
5 km	275	0	0	0	0	0	1	0	0	65,550590122608	6,74802337573049	21,3234788587143	1,01982353615217	0,0332302051105764	5,07390855964249
5 km	216	0	0	0	0	0	1	0	1,12398171381432	40,2044019752747	28,8064712015491	17,0510661212892	3,34788437081085	2,06235176846664	6,83211310853699
5 km	25	1	0	0	0	0	1	0	0	70,9468594605743	4,57847338389973	20,0978482550013	0	0	4,20266275579184
5 km	273	0	0	0	0	0	1	0	0	71,798721092801	3,73014599711214	20,4980403841306	0	0	3,82526185510302
5 km	69	0	1	0	0	0	0	0	0	72,286519686483	3,65082275289911	20,4061053307054	0	0	3,62217536783242
5 km	68	0	1	0	0	0	0	0	0	74,7714095836102	3,56921878222609	18,9884730847675	0	0	2,66975273277265
5 km	298	0	0	0	0	0	0	0	0	74,209295929593	3,68422258892556	19,277136046938	0	0	2,82819948661533
5 km	340	0	0	0	0	0	0	0	1,84389360653671	52,1802408865358	23,924777391962	7,77323202805377	0	0	14,1575274177468
5 km	309	0	0	0	0	0	0	0	1,10112977519078	40,2869124825263	29,2171780828196	16,1376813254807	3,22776542842084	1,84018149735316	7,70332515984142
5 km	110	0	0	0	1	0	0	0	1,0955262192886	40,1265126512651	29,4336725339201	15,9493032636597	3,19146497983132	1,78653281994866	7,96204620462046
5 km	341	0	0	0	0	0	0	0	0	74,8020579102357	3,85113379854021	18,6162959907417	0	0	2,72936647072978
5 km	297	0	0	0	0	0	0	0	0	76,7219840924198	4,21069521168084	17,1212781075939	0	0	1,94489650904257
5 km	67	0	1	0	0	0	0	0	0	75,8030322129654	4,27558071576728	17,464446558106	0	0	2,45579455210112
5 km	264	0	0	0	0	0	1	0	1,87018701870187	52,8167400073341	23,8403006967363	10,0052713604694	0	0	11,3517601760176
5 km	63	0	1	0	0	0	0	0	0	78,4210827843025	7,04439988541965	12,742480664566	0	0	1,7336006874821
5 km	24	1	1	0	0	0	1	0	0	79,9663087448289	6,14235128290341	12,2388641233971	0	0	1,6031995232802
5 km	62	0	1	0	0	0	0	0	0	77,8876564147225	8,1278360911216	12,084612916533	0	0	1,85291286611358
5 km	65	0	1	0	0	0	0	0	0	81,3767733950631	5,24168595723224	12,2092090486122	0	0	1,16889367651441
5 km	66	0	1	0	0	0	0	0	0	81,7580805939709	4,7412262108001	12,3938723833312	0	0	1,10682081189775
5 km	61	0	1	0	0	0	0	0	0	78,684804657506	8,0406156526124	11,4592525528038	0	0	1,81188901750003
5 km	246	0	0	0	0	0	1	0	0	56,9310107724043	12,2771029108412	22,4650469860188	1,11047444418978	0,370158148063259	6,47834059133624
5 km	263	0	0	0	0	0	1	0	1,79780688185349	55,2817022446805	22,3379510272364	9,81517766090314	0	0	10,6550708695702
5 km	134	0	0	0	0	1	0	0	0	63,9970205695296	10,4440497335702	18,2455738268493	1,26854981951527	0,307110525411104	5,12576634389503
5 km	80	0	0	1	0	0	0	0	0,391891737042936	39,7094042558068	31,849797751779	13,0974343695929	2,41322806494861	0,682945834145	11,7246674076705
5 km	270	0	0	0	0	0	1	0	0	79,0457311134283	8,40599970207744	10,3940598824352	0	0	2,1507717340239
5 km	215	0	0	0	0	0	1	0	0,239505861590823	40,1739568889449	31,7385375244949	12,5173326610362	2,28504635412489	0,670387220242256	12,2468858508188
5 km	50	0	1	0	0	0	0	0	0,10541754514621	51,1424053533779	24,2792648272069	12,451874598955	0	0	11,9648913740948
5 km	133	0	0	0	0	1	0	0	0	53,4917833650386	13,9625495633838	10,9027984689785	3,18007838463478	4,86924434461736	10,8099745593729
5 km	91	0	0	1	0	0	0	0	0	80,9551636817802	7,11560276374136	9,9985104213216	0	0	1,93072313315688
5 km	23	1	1	0	0	0	1	0	0	78,6158765084058	9,55753429367071	9,39480409346673	0	0	2,42605516782984
5 km	289	0	0	0	0	0	0	1	0,178757634440637	49,3210647538072	25,8155817071354	13,0756626064238	0,00343764681616611	0	11,5378885973255
5 km	350	0	0	0	0	0	0	0	0,194817845314631	39,4208180057529	44,880301623864	3,81842976816676	0,242949312980598	0,0217737591822234	11,2226538774481
5 km	59	0	1	0	0	0	0	0	0	82,5504509356772	6,21683875181921	9,26280324994557	0	0	1,96990706255801
5 km	57	0	1	0	0	0	0	0	0	79,5446994260051	9,43482694224534	8,5217052576103	0	0	2,49074848481377
5 km	268	0	0	0	0	0	1	0	0,0355247928675384	80,1794575020341	9,49657930623517	7,66877141514731	0	0	2,60820737311346
5 km	213	0	0	0	0	0	1	0	0	44,2013956526223	35,9019605596361	4,70030136013108	0,0389591043989412	0,0068751360704014	14,9820673534164
5 km	56	0	1	0	0	0	0	0	0,112292602438354	80,8621321844349	9,31914015950133	7,07672563938033	0	0	2,61595929966083
5 km	49	0	1	1	0	0	0	0	0,16844276383637	54,0277300332302	22,5495588403804	13,8512661854016	0,00343760742523204	0	9,3101867766701
5 km	55	0	1	0	0	0	0	0	0,415945732259284	83,6772811128554	8,08745173081551	5,41989893549976	0	0	2,37879708035888
5 km	337	0	0	0	0	0	0	0	0,34487499713559	38,9067118861569	27,2118976145191	18,504090377873	2,34537913334403	0,224569765576663	12,0018790531405
5 km	247	0	0	0	0	0	1	0	1,66597919244695	75,6393510243366	4,48004033182089	14,2215500252074	0	0,0011457903661946	3,46830743847106
5 km	60	0	1	0	0	0	1	0	0,253254492115878	84,2879079574624	5,13499266593326	8,31843601026769	0	0	1,99509534286762
5 km	295	0	0	0	0	0	0	0	0,492757609094243	85,0763201320132	7,54262926292629	4,41992115878254	0	0	2,44316098276494
5 km	214	0	0	0	0	0	1	0	0,363257167740014	39,7898379666766	26,2851511470676	18,8527032292072	1,96525565512342	0,118029931473884	11,9737354754429
5 km	355	0	0	0	0	0	0	0	0,349514118078475	83,4146956362303	4,70755408874221	9,67638430509718	0	0	1,83924642464246
5 km	267	0	0	0	0	0	1	0	0,781536486982032	86,3998899889989	6,78859552621929	3,58452511917858	0	0	2,41909607627429
5 km	54	0	1	0	0	0	0	0	0,73685296173636	86,4215073971786	6,82305215268785	3,45392663557292	0	0	2,53830374843863
5 km	53	0	1	0	0	0	1	0	0,619950724803759	86,9775969747321	6,26826333581619	3,18226092935312	0	0	2,92442560018335
5 km	22	1	0	0	0	0	1	0	0,571828016134946	86,4491657499083	6,24083241657499	3,4493032636597	0	0	3,25792995966263
5 km	52	0	1	0	0	0	0	0	0,268161034138962	83,2800449227032	7,07303377224648	5,7127468170202	0	0	3,64194772005822
5 km	351	0	0	0	0	0	0	0	0,0974066901206697	40,9933190470188	26,9472743316182	16,4731902409956	1,97678282891947	0,177623964337692	13,0123878390612
5 km	51	0	1	0	0	0	0	0	0,098548133887953	81,8339120171428	6,34604145897074	8,1921001065695	0	0	3,5122096554253
5 km	262	0	0	0	0	0	1	0	0,194795521994706	53,6501243253773	25,3749813798398	12,7980657950522	0,253234178593118	0,0962519049856196	7,17878791351079
5 km	258	0	0	0	0	0	1	0	0,255505396548959	43,0795847750865	38,4873622218658	5,21780975732716	2,47485047778363	1,18013703338757	8,62760374894017
5 km	259	0	0	0	0	0	1	0	0,296803914602982	44,5228791125678	35,1947560821883	6,54687553716925	1,71091986294306	0,42973539759119	10,6024317293698
5 km	354	0	0	0	0	0	0	0	0,315132068985275	47,3156477396436	23,7254340228041	15,4540766630379	1,87589526155962	0,285337764281212	10,58385377872
5 km	122	0	0	0	1	0	0	0	0,301360131085928	45,2555831834172	32,0954268886572	9,2138281903496	1,77149339414009	0,434279428447021	10,2703074331679
5 km	30	0	0	0	0	0	0	1	0,348380146915575	44,7783087519052	32,4451931561637	9,27676739895257	2,10517871672339	0,701344243132671	9,46814728229106
5 km	260	0	0	0	0	0	1	0	0,437737059827885	45,128169869481	31,9800153551744	9,62104804794481	2,2918170671617	1,09548855810329	8,53128903250943
5 km	31	0	0	0	0	0	1	0	0,718435254889829	49,3027625955336	21,0076426844499	16,7142186014002	1,65916148178704	0,300207395185223	9,55507430705946
5 km	20	1	0	0	0	0	0	0	0	60,5926910603578	17,210043202732	11,6773432038779	2,38932881060701	1,25597332202652	6,42425770372323
5 km	48	0	1	0	0	0	0	0	0	61,7230198104885	16,4705477960975	10,1939800863916	2,60778899366385	1,83095202630705	6,59509378186693
5 km	15	1	0	0	0	0	0	0	0	52,399449982812	17,0253237080325	14,2901340666896	3,2726022688209	1,04503265727054	11,5182766128108
5 km	305	0	0	0	0	0	0	0	0	61,3767891727117	16,2821879190016	9,31458498069011	2,78245722602308	2,28166076483194	7,31254512325094
5 km	241	0	0	0	0	0	1	0	0	48,3247777064809	21,6839306994225	9,39018241818682	6,25744797873316	1,58126317719314	12,0095792464937
5 km	240	0	0	0	0	0	1	0	0	54,0277952819056	14,839426679346	13,9652387117471	4,35146251761552	1,41726148875471	10,8248072318145
5 km	123	0	0	0	1	0	0	0	0,638300310555447	54,6680723789006	16,1832620927541	15,5587133149216	3,18806366959651	1,39578057137618	5,34705430709464
5 km	47	0	1	0	0	0	0	0	0,00802172742170221	51,5338688791355	19,5707229868329	10,702130341611	5,19922533032328	4,51623253841835	5,4467529193358
5 km	310	0	0	0	0	0	0	0	0	77,8428429001982	6,28101257119283	6,6144872397236	2,53601182631814	0,81592427489314	5,15224092685331
5 km	352	0	0	0	0	0	0	0	0	77,7835075174184	6,1010267693436	6,59263843050972	2,54171250458379	0,818206820682068	5,30230106343968
5 km	328	0	0	0	0	0	0	0	0	81,0003437607425	5,30766586455827	5,91841411710782	1,79099346854589	0,772315801535464	4,50899507276269
5 km	115	0	0	0	1	0	0	0	0,0939644997536296	82,0608019067918	5,15315067551308	8,09126015561438	0,0045836341343234	0,0022918170671617	3,35292836925757
5 km	116	0	0	0	1	0	0	0	1,29151291512915	77,2867915014554	4,74777108019528	11,9903279778139	0,00114597419266118	0	3,53189246178176
5 km	44	0	1	0	0	1	0	0	0	60,5711273577338	11,9130016272088	9,22466940159971	4,09094034331813	5,7456512272821	5,80294731052185
5 km	19	1	0	0	1	0	1	0	1,18953484374463	56,5143649511236	17,0981308946723	14,9929521779489	1,37518479045622	0,673840547323546	7,65404934621423
5 km	339	0	0	0	0	0	0	0	1,04960410674795	56,5823698594035	15,7612494413952	17,1523186396397	1,27877530909466	0,556886021702513	7,16045421732305
5 km	286	0	0	0	0	0	0	1	1,2434104973642	60,5008022003209	7,12124684849874	18,5686454274582	1,69837267934907	1,01650240660096	3,38299335319734
5 km	249	0	0	0	0	0	1	0	0	60,7586523034609	12,1521888608755	8,23057529223012	3,93765757506303	6,15975246390099	6,18840247536099
5 km	118	0	0	0	1	0	0	0	1,51931802557404	53,0008249690637	20,4683991017003	14,4896649708969	1,45973692653192	0,731014253632156	7,60346487006737
5 km	18	1	0	0	0	0	0	0	2,39243769693498	54,0578630764824	21,5227728444572	10,5253509023203	1,69235176167287	0,912059581781725	7,93927241478086
5 km	250	0	0	0	0	0	1	0	0	65,1912367944634	7,94394665077801	8,8056007516557	3,24495267777345	7,03875151820703	4,80784655223778
5 km	283	0	0	0	0	0	0	1	0	67,051731646382	8,93327832405052	18,6160581264755	0,0126062939787756	0,0137523207041188	4,57723074102088
5 km	121	0	0	0	1	0	0	1	1,20096719113484	61,9770120211315	6,67636913697673	16,1626347936697	2,27817058776343	1,23992986718311	3,32214111364496
5 km	117	0	0	0	1	0	0	0	2,13375504217088	51,2399156582325	26,5504675467547	8,79744224422442	1,35680234690136	0,850293362669601	8,09497616428309
5 km	120	0	0	0	1	0	0	0	1,30062108954232	61,4408819013132	6,62686498750945	18,216716705246	2,00994660005042	0,979763023399721	3,24295831136984
5 km	87	0	0	1	0	0	1	0	1,00851507615435	50,8921920304388	27,0557089975589	9,75738336179332	0,998200717420952	0,585626368085082	8,86920247086194
5 km	242	0	0	0	0	0	1	0	0	85,5499409897677	5,75894033664478	3,33321875035807	0,0080208082683075	0,00343748925784607	4,90758883045157
5 km	29	0	0	0	0	0	0	0	0	55,1994408094512	14,4484295683462	22,8741019147693	0,3414729170725	0,122609403109925	6,49715248255394
5 km	245	0	0	0	0	0	1	0	0,409098722282702	48,529192688936	24,5275883802212	17,2142325101702	0,749441356786799	0,404514983097462	7,81298344124219
5 km	45	0	1	0	0	0	0	0	1,70625780650189	52,8836788247562	19,0679179987853	10,6878888927086	3,38845153379857	4,87125717625219	6,86742984175003
5 km	137	0	0	0	0	1	1	0	1,18467936893482	59,0758584342526	9,52784683951834	19,8279121458278	2,42779069900666	0,920016956725977	2,9490954503271
5 km	311	0	0	0	0	0	0	0	1,10927759442611	52,3022093876054	28,4733681701503	6,30615144847818	1,04510451045105	0,603914558122479	9,30395122845618
5 km	253	0	0	0	0	0	1	0	2,35052775135519	50,0017190597889	23,9040993845766	8,09791764557571	2,87197588732136	3,80714441248267	8,57810834660829
5 km	16	1	0	0	0	0	0	0	0	85,2323769364745	6,71807681730681	2,66866807223394	0	0	4,36909890915758
5 km	88	0	0	1	0	0	0	0	1,14362982146541	59,670432929205	10,245685604932	17,7033437994179	2,95876973850068	1,35333348612289	3,53860610088694
5 km	353	0	0	0	0	0	0	0	1,17815597960002	59,1381582717323	10,5541229728955	18,3255973869692	2,93163715546387	1,19420090539224	3,22846828261991
5 km	251	0	0	0	0	0	1	0	3,21105648571527	51,427327213761	18,4813375964062	11,8185672866458	3,55370669600394	3,94563436128396	7,14981492304695
5 km	330	0	0	0	0	0	0	0	1,26273332493039	57,6457242382922	10,9005282396214	19,5792416724914	2,89099471760379	1,04845825073621	3,13849961613824
5 km	46	0	1	0	0	0	0	0	4,42784131276786	48,0989159581051	29,3184057937799	4,78766071551349	1,40719180436825	1,15050535145417	10,6639470125822
5 km	17	1	0	0	0	0	0	0	0	78,8537119154836	7,98872503523426	4,92019295773034	0,00114582975261536	0	7,66101772598627
5 km	254	0	0	0	0	0	1	0	4,43576110372645	48,0439565476463	29,5881651922812	4,74744465325205	1,31892560847046	0,99234541871018	10,7290186551772
5 km	252	0	0	0	0	0	1	0	4,93416906347042	43,4220628172662	29,5248026217786	8,34660646965131	1,82424457711215	1,3120352015034	10,5272204333727
5 km	255	0	0	0	0	0	1	1	4,61862804633523	44,0310734786943	27,0208646035038	13,7871375047263	1,59033880632927	0,530494861189088	8,32521741123091
5 km	89	0	0	1	0	0	0	0	3,9294104165473	49,4505242651693	19,8017532802384	18,2707843923681	1,34188964647912	0,269294677132871	6,88706812582364
5 km	313	0	0	0	0	0	0	0	4,27494385627205	45,7330766762913	21,6428342270498	20,0868509097576	0,726431092167377	0,115724826985655	7,39722260415234
5 km	322	0	0	0	0	0	0	0	0,130623095079863	55,7840823154662	8,28081673808924	32,1160941402938	0,654261292022825	0,0332286820817196	2,94818617228499
5 km	256	0	0	0	0	0	1	0	0	56,081491412006	4,71623526176481	36,220824309924	0,130624591798151	0,00114582975261536	2,14040997788549
5 km	257	0	0	0	0	0	1	0	0	59,6053581455041	4,53311026825104	34,602206969256	0	0	1,16536227068031
